# Supplementary material for: Cessation of Gene Flow Associated With the Reduction of a Sexually Selected Phenotype in the Island Stag Beetle
Source: Mol Ecol. 2026 Jun 25;35(12):e70435. doi: 10.1111/mec.70435 (PMC13294831; doi:10.1111/mec.70435)
Supplement: Supplementary file 7 — Table S1: Sample sizes used for each analysis per locality. The table lists the number of individuals used for morphometrics, mitochondrial COI sequencing, full mitochondrial genome assembly, and whole‐genome resequencing across the mainland and eight islands of the Izu Archipelago. [file MEC-35-e70435-s006.xlsx]

## Sheet: Sheet1
Locality	morphology	mt. COI	full mt. genome	full genome
mainland	113	29	14	14
O-shima	21	21	4	4
To-shima	0	10	0	0
Nii-jima	22	12	1	1
Shikine-jima	0	14	0	0
Kozu-shima	29	12	0	0
Miyake-jima	0	14	1	1
Mikura-jima	0	2	0	0
Hachijo-jima	44	27	7	7
