# Supplementary material for: Cessation of Gene Flow Associated With the Reduction of a Sexually Selected Phenotype in the Island Stag Beetle
Source: Mol Ecol. 2026 Jun 25;35(12):e70435. doi: 10.1111/mec.70435 (PMC13294831; doi:10.1111/mec.70435)
Supplement: Supplementary file 8 — Table S2: Morphological measurements of male stag beetles (Prosopocoilus spp.) across mainland and Izu Island populations. Measurements were taken from adult males collected from five populations: Mainland, O‐shima, Nii‐jima, Kozu‐shima, and Hachijo‐jima. [file MEC-35-e70435-s004.xlsx]

## Sheet: TableS_morphology_raw
Population	Sex	Individual ID	Right mandible length (mm)	Left mandible length (mm)	Mid-prothorax width (mm)	Mid-prothorax length (mm)	Head width (mm)	Elytra width (mm)	Elytra length (mm)	Fore antenna length, right (mm)	Fore antenna length, left (mm)	Hind antenna length, right (mm)	Hind antenna length, left (mm)	Fore tarsus length, right (mm)	Fore tarsus length, left (mm)	Fore tibia length, right (mm)	Fore tibia length, left (mm)	Mid tarsus length, right (mm)	Mid tarsus length, left (mm)	Mid tibia length, right (mm)	Mid tibia length, left (mm)	Hind tarsus length, right (mm)	Hind tarsus length, left (mm)	Hind tibia length, right (mm)	Hind tibia length, left (mm)	Fore femur length, right (mm)	Fore femur length, left (mm)	Mid femur length, right (mm)	Mid femur length, left (mm)	Hind femur length, right (mm)	Hind femur length, left (mm)	Fore coxa length, right (mm)	Fore coxa length, left (mm)	Mid coxa length, right (mm)	Mid coxa length, left (mm)	Hind coxa length, right (mm)	Hind coxa length, left (mm)	Wing area, right (mm)	Wing Feret diameter, right (mm)	Wing minimum Feret diameter, right (mm)	Wing area, left (mm)	Wing Feret diameter, left (mm)	Wing minimum Feret diameter, left (mm)
Kozu-shima	Male	25kz-1	8.43	8.298	10.179	6.025	9.355	11.353	15.511	4.389	4.431	4.409	4.376	8.631	8.465	8.497	8.576	8.808	8.632	6.727	6.634	9.219	8.848	7.366	7.703	6.317	6.328	6.515	6.791	7.189	7.516	3.608	3.968	NA	NA	4.79	5.041	236.146	29.337	10.674	223.108	28.787	10.134
Kozu-shima	Male	25kz-2	NA	13.071	11.847	7.147	11.47	13.709	18.608	5.554	5.373	5.607	5.562	10.009	10.377	10.347	10.246	10.509	9.982	7.904	7.977	10.438	11.011	8.629	8.914	7.244	7.729	7.694	7.666	8.814	8.972	4.13	4.807	NA	NA	5.886	5.99	349.201	35.137	12.796	355.85	36.319	13.493
Kozu-shima	Male	25kz-3	24.35	24.206	16.16	8.63	16.793	17.192	23.128	7.061	7.157	8.322	8.215	13.594	13.45	13.012	12.89	13.26	13.746	9.034	8.799	13.698	13.927	9.887	9.419	9.335	9.515	9.268	9.392	10.271	10.378	5.659	5.979	NA	NA	7.404	7.579	553.3	44.052	16.681	534.555	43.353	16.29
Kozu-shima	Male	25kz-4	16.362	16.213	12.646	7.462	12.568	14.18	19.8	5.98	5.975	6.33	6.303	11.149	11.401	11.247	11.097	11.435	11.485	8.862	8.435	11.753	11.946	9.085	8.872	8.456	8.451	8.516	8.573	9.096	9.422	4.563	5.011	NA	NA	6.089	6.234	364.005	36.902	12.84	371.662	37.194	13.333
Kozu-shima	Male	25kz-5	10.364	10.238	10.736	6.618	9.956	12.337	17.197	5.247	5.323	5.28	5.389	9.816	9.432	9.408	9.465	10.184	10.07	7.461	7.475	11.01	10.681	8.384	8.486	6.865	6.978	7.149	7.436	8.1	8.12	3.856	4.304	NA	NA	5.148	5.428	302.275	33.025	11.907	305.81	33.455	12.041
Kozu-shima	Male	25kz-6	9.068	9.172	10.623	6.529	9.552	12.09	16.989	4.777	4.738	4.851	4.93	9.294	9.314	9.01	8.999	9.494	9.431	7.363	7.253	10.191	9.281	8.09	7.797	6.623	6.583	6.824	7.107	7.865	7.748	4.012	4.031	NA	NA	5.71	5.245	274.413	31.714	11.418	272.574	31.996	11.419
Kozu-shima	Male	25kz-7	19.929	19.968	13.645	7.472	14.09	15.401	20.469	6.209	6.335	6.693	6.86	12.286	11.933	11.782	11.556	12.143	12.27	8.425	8.706	11.441	12.471	9.047	9.57	8.645	8.797	8.436	8.909	9.029	9.454	5.17	5.167	NA	NA	6.606	6.328	426.62	38.637	14.774	432.758	39.419	14.777
Kozu-shima	Male	25kz-8	10.165	10.178	10.445	6.438	9.809	11.844	16.342	4.796	4.766	4.788	4.811	9.662	9.632	9.295	9.276	10.226	9.646	7.304	7.392	10.253	9.919	8.163	8.003	6.824	6.718	6.929	7.19	7.787	7.934	3.846	3.978	NA	NA	5.193	5.143	266.863	30.966	11.127	266.287	31.132	11.219
Kozu-shima	Male	25kz-9	24.079	24.582	15.956	8.788	16.384	17.865	23.596	NA	NA	NA	NA	12.91	12.897	13.606	13.372	12.767	11.927	9.634	10.016	13.065	12.842	10.175	9.48	NA	NA	NA	NA	NA	NA	NA	NA	NA	NA	NA	NA	NA	NA	NA	NA	NA	NA
Kozu-shima	Male	25kz-10	6.268	6.156	8.489	5.393	7.686	10.114	14.18	3.734	3.831	3.939	3.81	7.498	7.517	7.388	7.328	7.584	7.76	6.017	6.045	8.327	8.045	7	6.688	5.402	5.477	5.767	6.008	6.424	6.46	3.262	3.359	NA	NA	4.363	4.053	192.639	26.117	9.769	186.834	25.871	9.683
Kozu-shima	Male	25kz-11	11.739	11.756	11.537	6.82	10.619	13.444	18.348	5.235	5.28	5.611	5.524	NA	10.344	10.186	10.138	11.073	10.357	8.146	7.891	11.215	10.9	8.975	8.452	7.393	7.491	7.479	8.001	8.127	8.026	4.099	4.381	NA	NA	5.719	5.638	299.1	32.701	11.974	302.562	32.332	12.028
Kozu-shima	Male	25kz-12	7.208	6.834	9.156	5.788	8.172	10.586	14.893	4.116	4.172	4.017	3.884	8.17	8.235	8.007	7.912	8.483	8.25	6.507	6.211	9.072	8.743	7.415	7.315	5.739	5.971	5.973	6.027	6.219	6.7	3.258	3.667	NA	NA	4.508	4.802	198.912	26.164	10.106	197.547	26.439	9.652
Kozu-shima	Male	25kz-13	6.142	6.052	8.757	5.529	7.867	9.82	14.225	4.067	4.07	3.857	3.837	7.792	7.882	7.719	7.718	8.348	7.745	6.508	6.186	8.656	8.547	6.865	6.911	5.492	5.553	5.805	5.828	6.578	6.474	3.29	3.309	NA	NA	4.328	4.404	180.893	25.398	9.308	170.727	25.112	8.756
Kozu-shima	Male	25kz-14	17.066	17.108	13.453	7.42	13.028	15.105	19.332	6.08	6.063	6.13	6.373	11.548	11.316	10.742	10.547	11.645	10.967	7.708	8.486	12.037	11.732	8.286	8.93	8.119	8.26	8.352	8.321	9.043	9.307	4.745	5.304	NA	NA	6.306	6.782	396.255	37.289	13.43	390.38	37.438	13.43
Kozu-shima	Male	25kz-15	7.33	6.864	9.316	5.821	8.383	10.997	15.422	4.303	4.311	4.216	4.202	8.021	8.34	8.093	7.985	8.734	8.856	6.77	6.703	9.153	8.654	7.167	7.349	5.86	5.876	6.407	6.356	7.073	7.104	3.517	3.531	NA	NA	4.649	4.801	222.328	28.037	10.091	224.167	28.189	10.573
Kozu-shima	Male	25kz-16	7.204	6.761	9.734	6.079	8.989	11.44	15.258	4.334	4.468	4.31	4.395	8.67	8.133	7.978	7.89	8.695	8.621	6.375	6.494	9.171	9.197	7.306	7.427	6.199	6.125	6.534	6.508	7.225	7.218	3.673	3.685	NA	NA	5.086	4.661	242.008	29.283	10.736	230.846	29.336	10.057
Kozu-shima	Male	25kz-17	7.66	7.783	9.669	5.99	8.827	11.484	16.405	4.571	4.632	4.511	4.602	8.456	8.968	8.507	8.57	9.194	8.859	6.669	6.855	9.241	9.021	7.364	7.626	6.208	6.288	6.57	6.628	7.522	7.438	3.573	3.652	NA	NA	5.04	4.798	242.675	29.759	10.321	226.386	29.24	9.629
Kozu-shima	Male	25kz-18	15.263	15.495	12.534	7.349	12.586	14.181	19.013	5.681	5.823	5.823	5.951	NA	10.806	10.391	10.295	10.943	10.711	8.043	8.378	11.591	11.418	8.335	8.921	7.573	7.67	8.104	8.078	8.783	9.009	4.684	4.647	NA	NA	6.155	6.155	362.545	36.438	13.072	363.484	36.186	13.399
Kozu-shima	Male	25kz-19	7.287	7.143	9.589	5.828	8.682	10.842	14.93	4.096	4.075	4.011	3.891	7.693	7.58	7.859	7.811	7.796	7.902	6.52	6.494	8.609	8.017	6.969	7.185	5.744	5.894	6.058	6.219	6.789	6.872	3.616	3.597	NA	NA	4.733	4.628	217.569	27.832	10.433	207.679	27.414	9.762
Kozu-shima	Male	25kz-20	19.426	19.431	13.422	7.596	13.303	14.791	19.844	6.232	6.316	6.774	6.864	11.75	11.549	11.094	10.999	11.777	11.748	7.917	8.361	11.951	11.839	9.316	9.142	8.321	8.413	8.776	8.799	9.629	9.898	4.735	5.256	NA	NA	6.372	6.379	409.958	37.853	13.838	407.685	38.028	14.232
Kozu-shima	Male	25kz-21	18.954	19.069	13.603	8.034	13.666	15.012	20.228	5.967	6.158	6.654	6.688	11.233	11.46	10.848	10.91	11.634	11.459	7.842	8.433	12.05	11.631	9.128	8.608	8.017	8.377	8.435	8.726	9.458	9.139	4.876	5.356	NA	NA	6.326	6.692	406.428	38.197	14.022	403.582	38.319	13.918
Kozu-shima	Male	25kz-22	8.829	9.084	10.223	6.394	9.529	11.551	16.562	4.529	4.679	4.61	4.791	9.048	9.045	8.793	8.684	9.03	9.274	7.469	7.206	9.567	NA	8.137	7.828	6.17	6.145	6.668	6.646	7.56	7.47	3.863	3.785	NA	NA	5.087	5.129	249.794	30.025	11.066	241.209	29.768	10.653
Kozu-shima	Male	25kz-23	8.312	8.634	10.578	6.629	9.394	12.069	16.899	NA	4.585	NA	4.685	8.911	9.288	9.217	9.054	9.101	9.399	7.189	7.441	9.729	9.841	7.969	8.233	6.628	6.591	6.842	7.155	7.897	8	3.863	3.876	NA	NA	5.395	5.383	273.26	31.358	11.493	271.032	30.771	11.488
Kozu-shima	Male	25kz-24	7.02	6.779	9.202	5.631	8.23	10.539	15.057	4.355	4.4	4.065	3.978	8.356	8.523	8.254	8.14	8.746	8.592	6.408	6.577	8.861	9.02	7.232	7.336	5.668	5.733	6.013	5.997	7.015	7.027	3.292	3.524	NA	NA	4.76	4.838	208.146	26.757	9.939	212.376	27.597	9.954
Kozu-shima	Male	25kz-25	24.435	24.707	17.067	9.416	17.686	18.719	24.428	7.117	7.075	7.091	8.7	13.207	13.303	13.417	13.275	12.879	13.271	10.05	9.671	12.676	13.863	10.73	10.128	10.027	10.214	10.02	10.197	10.798	11.37	6.163	6.755	NA	NA	7.914	8.236	590.595	46.215	16.498	606.153	46.41	17.255
Kozu-shima	Male	25kz-26	10.201	10.631	11.245	6.708	10.405	12.584	16.967	4.871	5.086	5.07	5.053	10.075	9.681	9.469	9.494	10.712	10.451	7.417	7.498	10.887	10.966	7.758	7.877	6.486	6.863	7.033	7.141	7.773	8.035	4.062	4.341	NA	NA	5.367	5.337	296.998	32.369	11.933	288.733	32.348	12.021
Kozu-shima	Male	25kz-27	5.673	6.095	8.4	5.45	7.537	10.001	14.476	4.066	3.948	3.788	3.863	7.724	7.891	7.068	7.545	7.773	7.452	6.279	6.205	8.438	8.221	6.621	6.83	5.36	5.389	5.608	5.777	6.515	6.615	3.206	3.224	NA	NA	4.254	4.331	189.504	25.666	9.688	195.414	26.475	9.61
Kozu-shima	Male	25kz-28	16.552	16.889	12.267	7.395	11.624	13.754	18.654	5.576	5.491	6.61	5.946	10.883	11.088	10.748	10.407	11.148	11.256	7.934	7.97	11.698	11.538	9.046	8.921	7.657	7.679	7.957	8.185	8.822	8.939	4.369	4.623	NA	NA	5.985	5.831	351.519	35.493	12.885	359.141	35.728	13.05
Kozu-shima	Male	25kz-29	14.865	14.824	12.115	7.418	11.782	14.01	19.027	5.691	5.548	5.669	5.912	10.88	10.78	10.101	10.414	11.344	10.955	7.807	8.292	11.459	11.623	8.124	8.426	7.552	7.454	8.12	8.039	8.527	8.699	4.629	4.578	NA	NA	5.926	5.821	344.59	34.501	12.847	344.057	35.185	12.718
Hachijo-jima	Male	h1	12.106	12.189	11.978	7.394	10.675	13.573	18.787	4.883	4.843	4.65	4.788	9.008	8.932	10.03	9.986	9.206	9.065	7.676	7.868	9.263	9.066	8.421	8.583	6.693	6.826	6.927	6.85	8.087	8.254	4.628	4.263	NA	NA	5.479	5.527	NA	NA	NA	249.736	29.412	11.525
Hachijo-jima	Male	h2	13.576	13.855	12.503	7.463	11.116	13.537	17.91	4.869	4.901	5.092	5.238	9.427	9.186	10.047	9.948	9.461	9.165	7.74	7.758	9.427	9.472	8.473	8.698	7.015	7.258	7.228	7.725	8.367	8.427	4.469	4.508	NA	NA	5.567	5.639	266.806	30.218	11.533	262.021	30.597	11.277
Hachijo-jima	Male	h3	8.32	8.539	10.34	6.407	9.259	11.305	15.377	4.227	4.184	4.318	4.209	7.658	7.568	8.279	8.166	7.912	7.536	6.41	6.403	7.818	7.644	7.424	7.478	6.201	6.236	5.989	6.383	7.051	7.125	3.484	3.806	NA	NA	5.112	4.304	187.421	25.794	9.68	200.724	26.406	9.711
Hachijo-jima	Male	h4	15.695	15.473	13.489	8.045	12.585	14.456	19.423	5.373	5.28	5.916	5.895	9.867	9.643	10.651	10.885	9.924	10.138	8.274	8.211	10.037	10.097	8.764	8.869	7.463	7.673	7.528	8.122	8.579	8.853	4.756	5.159	NA	NA	5.523	6.315	306.911	32.493	12.182	326.833	34.31	12.506
Hachijo-jima	Male	h5	14.819	15.033	12.699	7.821	11.775	14.433	18.946	4.829	5.008	5.538	5.555	9.272	9.188	9.986	10.035	9.262	9.271	7.655	7.758	9.308	9.269	8.41	8.337	7.004	6.95	6.943	7.414	7.848	NA	NA	4.572	NA	NA	5.904	5.643	303.975	32.17	12.411	288.893	32.546	12.015
Hachijo-jima	Male	h6	11.481	12.083	11.844	7.327	10.835	13.098	17.896	4.95	4.837	5.429	5.078	8.867	NA	9.925	10.09	8.989	8.962	7.659	7.833	8.982	9.047	8.398	8.578	6.762	6.878	6.916	7.357	7.888	7.978	3.969	NA	NA	NA	5.516	5.13	250.957	29.838	11.119	249.745	29.837	11.133
Hachijo-jima	Male	h7	15.093	14.934	13.129	7.664	12.25	14.295	18.968	5.319	5.43	5.526	5.535	9.741	9.523	10.552	10.589	9.881	9.851	8.084	8.065	9.692	9.945	8.822	9.061	7.503	7.62	7.553	7.891	8.664	9.009	4.805	4.749	NA	NA	5.679	6.112	291.287	32.415	11.845	302.208	33.243	12.019
Hachijo-jima	Male	h8	9.122	9.264	10.951	6.823	9.708	12.156	16.408	4.421	4.062	4.612	4.535	8.161	NA	9.458	9.424	7.899	NA	7.231	7.297	8.26	8.271	7.827	8.028	6.465	6.693	6.453	6.897	7.37	7.302	4.063	3.802	NA	NA	5.349	4.735	218.536	27.964	10.487	202.085	26.742	9.819
Hachijo-jima	Male	h9	8.266	8.132	10.144	6.261	9.094	11.382	15.016	4.261	4.243	4.141	4.196	7.586	7.591	8.464	8.428	7.634	7.691	6.494	6.642	7.759	7.704	7.167	7.249	5.767	5.906	5.869	6.411	6.912	7.169	3.375	3.678	NA	NA	4.807	4.527	196.353	26.074	9.961	189.252	26.26	9.665
Hachijo-jima	Male	h10	9.43	9.517	11.021	6.882	9.824	11.914	16.2	4.494	4.473	4.601	4.578	NA	NA	8.964	9.12	7.977	8.043	6.821	7.153	8.242	8.338	7.891	7.761	6.324	6.639	6.664	6.52	7.125	7.812	3.861	3.903	NA	NA	5.052	5.27	216.445	27.718	10.44	203.133	27.504	9.889
Hachijo-jima	Male	h11	12.232	12.427	12.315	7.382	11.326	NA	NA	5.242	5.179	5.261	5.264	9.358	9.146	10.341	10.384	9.305	9.31	7.85	7.847	9.313	9.457	NA	8.575	6.874	6.932	7.048	7.177	NA	8.128	4.314	4.208	NA	NA	5.845	5.649	NA	NA	NA	NA	NA	NA
Hachijo-jima	Male	h12	NA	NA	12.878	7.72	12.054	14.299	19.167	5.204	5.172	5.403	5.435	9.227	9.591	10.278	10.21	9.72	9.7	7.735	7.838	9.882	NA	8.422	NA	7.279	7.517	7.565	7.953	8.112	NA	4.37	4.572	NA	NA	5.576	6.038	329.715	33.92	12.725	319.509	33.521	12.567
Hachijo-jima	Male	h13	16.055	16.305	13.24	7.98	12.4	14.564	19.236	NA	5.445	5.904	6.02	NA	NA	NA	10.853	9.838	NA	8.015	8.479	NA	10.074	NA	9.001	7.871	7.992	8.043	8.27	NA	9.141	4.725	4.923	NA	NA	6.026	6.289	344.159	34.851	13.066	329.641	34.374	12.641
Hachijo-jima	Male	h14	15.932	16.296	13.465	8.103	13.079	14.809	20.065	5.298	5.293	6.217	6.143	10.026	10.078	10.933	10.912	10.241	10.23	8.438	8.773	9.995	10.141	9.269	9.307	7.744	7.738	8.166	8.261	8.407	8.539	4.879	5.025	NA	NA	6.217	6.062	345.188	34.751	12.953	345.459	35.523	12.975
Hachijo-jima	Male	h15	14.787	14.82	13.402	8.127	12.304	14.355	19.379	5.611	5.407	5.983	5.773	9.491	NA	10.737	10.867	NA	9.686	8.108	8.575	NA	9.922	NA	9.239	7.66	7.799	8.229	8.41	8.871	9.414	4.814	4.976	NA	NA	6.114	6.182	326.499	33.803	12.645	322.289	34.408	12.596
Hachijo-jima	Male	h16	13.606	13.84	12.676	7.596	11.511	13.664	18.432	4.973	5.014	5.363	5.492	9.495	NA	10.361	10.619	9.475	9.619	8.107	8.514	9.66	9.708	8.73	8.934	7.281	7.346	7.463	7.894	8.165	8.638	4.391	4.756	NA	NA	5.492	6.044	279.586	31.236	12.082	278.704	31.655	11.447
Hachijo-jima	Male	h17	9.85	10.238	10.999	6.74	9.889	12.108	16.677	NA	NA	4.466	4.578	8.326	8.267	9.188	8.874	8.463	8.549	7.188	7.419	8.535	8.78	8.092	8.085	6.106	6.261	6.554	6.945	7.307	7.6	3.664	4.035	NA	NA	4.899	5.185	237.511	28.939	11.054	228.95	28.314	10.381
Hachijo-jima	Male	h18	15.063	15.119	13.216	8.006	12.063	14.474	20.177	5.045	5.042	5.752	5.708	9.467	9.717	10.495	10.852	9.708	9.568	8.034	8.152	9.865	9.935	8.833	8.891	7.477	7.788	7.602	7.978	8.598	8.766	4.805	4.822	NA	NA	5.96	5.942	321.16	33.564	12.482	321.47	33.682	12.82
Hachijo-jima	Male	h19	14.674	14.581	12.643	7.76	12.085	14.347	19.248	4.787	4.861	5.686	5.547	9.519	9.506	10.179	10.417	9.83	9.717	7.865	7.98	9.786	9.866	8.445	8.747	7.125	7.112	7.436	7.994	8.378	8.853	4.433	4.72	NA	NA	6.061	5.715	314.899	33.19	12.606	312.15	33.412	12.54
Hachijo-jima	Male	h20	8.394	8.577	10.056	6.256	8.981	10.897	14.948	4.088	4.199	4.189	4.257	NA	7.775	8.346	8.535	8.252	8.052	6.865	6.873	8.096	8.239	7.523	7.554	5.704	5.745	6.008	6.269	6.755	6.849	3.509	3.576	NA	NA	4.68	4.533	185.292	26.114	9.502	184.934	26.02	9.14
Hachijo-jima	Male	h21	8.059	7.884	10.273	6.347	8.929	11.007	14.992	4.258	4.178	4.109	4.082	7.755	7.77	8.446	8.679	7.927	7.764	6.853	6.674	8.005	8.08	7.5	7.57	5.761	5.563	6.236	6.204	6.837	6.767	3.63	3.55	NA	NA	4.822	4.398	182.911	25.312	9.643	172.763	25.349	8.918
Hachijo-jima	Male	h22	7.491	7.748	10.193	6.353	8.924	11.367	15.297	4.016	4.05	4.37	4.165	7.148	7.096	8.137	7.904	7.442	7.515	6.313	6.511	6.852	7.586	7.032	6.973	5.54	5.666	6.138	6.275	6.789	6.748	3.78	3.807	NA	NA	4.694	4.752	191.656	26.232	9.639	195.951	26.757	9.621
Hachijo-jima	Male	h23	11.436	11.709	11.776	7.17	10.434	13.088	18.438	4.739	4.836	5.188	4.994	NA	NA	9.917	9.961	9.156	9.023	7.939	7.765	9.226	9.478	8.475	8.377	6.903	6.859	7.194	7.295	8.233	8.317	4.501	3.961	NA	NA	5.568	4.997	NA	NA	NA	256.76	29.917	11.323
Hachijo-jima	Male	h24	14.264	14.313	12.788	7.913	12.013	13.947	19.257	5.195	5.175	5.739	5.689	9.39	NA	10.519	10.669	9.467	9.395	8.027	8.362	9.52	9.667	9.05	8.875	7.204	7.11	7.621	7.848	8.776	8.966	4.588	4.506	NA	NA	6.122	5.746	284.99	31.876	11.689	293.159	32.488	11.887
Hachijo-jima	Male	h25	13.232	13.353	12.515	7.603	11.597	14.198	19.63	NA	NA	NA	NA	9.201	9.1	10.472	10.384	9.168	9.285	8.122	7.91	NA	9.407	NA	8.719	7.146	7.2	7.522	7.746	NA	NA	4.507	4.533	NA	NA	6.029	5.722	308.801	33.239	12.84	318.741	33.703	12.744
Hachijo-jima	Male	h26	7.031	7.181	10.138	6.517	9.011	11.015	15.22	3.938	4.222	4.255	4.097	NA	NA	8.23	8.269	7.334	7.443	6.728	6.839	NA	NA	NA	7.248	5.792	5.613	6.07	6.24	NA	6.859	3.522	3.662	NA	NA	4.488	4.777	208.229	27.48	10.421	200.625	27.479	9.755
Hachijo-jima	Male	h27	9.932	9.579	10.95	7.013	10.204	12.27	16.657	4.632	4.755	5.063	4.906	8.543	8.41	9.117	9.125	8.646	8.276	6.909	7.281	8.021	9.06	8.03	8.085	6.82	6.507	6.895	6.978	7.731	7.791	3.891	3.877	NA	NA	4.698	5.343	252.783	29.58	11.282	259.36	30.217	11.317
Hachijo-jima	Male	h28	8.935	9.062	10.97	6.803	9.985	11.956	16.002	4.57	4.602	4.831	4.66	8.514	8.712	9.163	9.345	8.77	8.691	7.197	7.42	8.836	8.814	8.182	8.359	6.254	6.196	6.81	6.935	7.423	7.416	NA	3.945	NA	NA	4.928	4.977	242.473	29.522	10.921	247.937	30.147	11.144
Hachijo-jima	Male	h29	7.105	7.23	9.946	6.079	8.769	10.789	14.562	4.073	4.049	4.247	4.015	7.444	7.611	7.909	8.103	7.525	7.532	6.222	6.382	7.692	7.774	7.186	7.05	5.582	5.57	6.098	6.185	6.65	6.828	3.535	3.601	NA	NA	4.526	4.558	190.186	26.025	9.722	193.104	26.3	9.719
Hachijo-jima	Male	h30	8.631	8.879	10.854	6.654	9.801	12.181	16.45	4.609	NA	4.663	4.44	8.192	8.104	9.035	9.154	8.016	8.238	7.23	7.2	8.327	8.326	7.878	8.154	6.238	6.583	6.178	6.857	7.35	7.489	3.822	4.214	NA	NA	4.928	5.21	244.527	30.213	10.737	240.938	30.043	10.666
Hachijo-jima	Male	h31	6.524	6.416	9.228	5.671	8.258	NA	NA	3.752	3.795	3.973	3.801	6.916	7.042	7.498	7.536	7.009	NA	6.197	5.918	7.42	7.299	6.907	6.808	5.189	5.099	5.6	5.641	6.449	6.624	3.368	NA	NA	NA	4.079	4.255	166.725	24.277	9.089	160.584	23.902	8.931
Hachijo-jima	Male	h32	10.215	10.369	11.279	6.883	10.127	12.495	17.259	NA	NA	5.192	4.985	NA	NA	9.19	NA	8.115	NA	7.438	7.486	NA	8.343	8.04	8.096	6.326	6.443	6.972	6.906	7.51	7.829	4.045	NA	NA	NA	5.005	5.368	246.493	30.123	10.857	250.551	30.248	11.054
Hachijo-jima	Male	h33	7.146	7.309	10.005	6.215	8.406	10.882	14.572	3.966	3.872	4.145	4.003	NA	7.019	8.156	8.094	6.872	7.337	6.579	6.609	7.442	7.419	6.975	7.245	5.46	5.708	6.034	6.439	6.801	7.099	3.534	3.556	NA	NA	4.258	4.77	192.03	26.467	9.473	193.281	26.71	9.543
Hachijo-jima	Male	h34	9.589	9.408	11.485	7.045	10.361	12.551	16.914	4.928	4.83	5.052	4.838	8.531	NA	9.341	9.356	8.486	8.347	7.3	7.515	8.785	8.747	8.24	8.293	6.339	6.297	6.827	7	7.716	7.97	4.36	NA	NA	NA	5.343	5.32	258.458	30.447	10.991	253.119	30.814	10.906
Hachijo-jima	Male	h35	8.307	7.906	10.339	6.462	9.015	11.371	15.82	4.242	4.068	4.327	4.11	NA	NA	8.227	8.374	7.602	7.352	7.118	7.096	7.628	7.791	7.564	7.771	5.938	5.82	6.418	6.449	7.05	7.227	3.801	NA	NA	NA	4.554	4.87	220.639	27.973	10.339	204.442	27.934	9.391
Hachijo-jima	Male	h36	13.534	13.93	13.082	7.978	12.227	14.203	19.511	NA	NA	NA	NA	9.663	NA	10.325	10.458	9.604	9.651	7.706	8.088	9.791	9.639	8.482	8.577	NA	NA	NA	NA	NA	NA	NA	NA	NA	NA	NA	NA	330.701	33.918	12.762	296.648	32.635	12.044
Hachijo-jima	Male	h37	8.908	8.949	11.153	6.775	10.147	12.183	16.545	4.463	NA	4.766	4.77	NA	NA	8.556	NA	NA	8.353	NA	6.948	8.463	8.681	7.517	7.828	6.245	6.241	6.979	6.954	7.656	7.926	NA	NA	NA	NA	5.117	5.341	245.526	29.809	11.172	236.934	29.421	10.36
Hachijo-jima	Male	h38	8.36	8.625	10.78	6.787	9.533	12.091	16.099	4.477	4.421	4.713	4.593	NA	NA	8.603	8.706	NA	NA	7.125	7.146	NA	NA	NA	NA	6.144	6.276	6.509	6.836	NA	7.187	3.951	3.859	NA	NA	4.964	5.265	225.273	28.776	10.5	231.198	28.946	10.282
Hachijo-jima	Male	h39	6.688	6.944	9.506	5.899	8.451	10.746	14.665	4.163	4.013	3.965	3.791	7.584	NA	7.978	7.819	7.499	7.633	6.848	6.731	7.889	8.017	7.23	7.383	5.774	5.834	5.764	5.432	6.598	6.539	3.208	NA	NA	NA	4.461	4.36	199.002	26.649	9.594	190.509	26.359	9.395
Hachijo-jima	Male	h40	7.769	8.041	10.492	6.579	9.151	11.172	15.255	NA	4.263	NA	4.2	7.519	7.592	8.712	8.69	7.643	7.95	6.606	6.922	NA	7.968	NA	7.676	6.231	5.983	6.305	6.584	NA	7.028	3.653	3.604	NA	NA	4.448	4.761	191.125	25.897	9.738	190.723	26.357	9.673
Hachijo-jima	Male	h41	11.175	11.211	12.016	7.469	10.857	13.02	17.119	4.998	NA	5.061	5.036	8.665	8.574	9.66	9.831	8.278	8.925	7.548	7.829	NA	NA	NA	8.28	6.867	6.862	7.581	7.454	8.169	8.228	4.095	4.292	NA	NA	5.411	5.429	254.783	29.548	11.672	263.039	30.337	11.398
Hachijo-jima	Male	h42	NA	NA	NA	NA	NA	NA	NA	NA	NA	NA	NA	NA	NA	NA	NA	NA	NA	NA	NA	NA	NA	NA	NA	NA	NA	NA	NA	NA	NA	NA	NA	NA	NA	NA	NA	333.663	34.232	12.788	340.08	34.425	13.042
Hachijo-jima	Male	h43	NA	NA	NA	NA	NA	NA	NA	NA	NA	NA	NA	NA	NA	NA	NA	NA	NA	NA	NA	NA	NA	NA	NA	NA	NA	NA	NA	NA	NA	NA	NA	NA	NA	NA	NA	327.837	33.855	12.434	304.636	33.139	12.054
Hachijo-jima	Male	h44	NA	NA	NA	NA	NA	NA	NA	NA	NA	NA	NA	NA	NA	NA	NA	NA	NA	NA	NA	NA	NA	NA	NA	NA	NA	NA	NA	NA	NA	NA	NA	NA	NA	NA	NA	305.096	32.375	12.812	301.932	32.713	12.38
Nii-jima	Male	25ni-1	19.879	20.296	13.8	7.663	13.798	15.169	21.236	6.129	6.041	6.566	6.654	12.109	11.809	11.755	11.83	11.999	11.676	8.648	8.521	11.436	11.467	8.982	9.092	8.335	8.272	8.719	8.523	9.479	9.231	5.2	5.323	NA	NA	6.528	6.468	424.036	38.484	14.505	417.5	38.776	14.094
Nii-jima	Male	25ni-2	17.803	17.864	13.166	7.444	12.936	14.653	20.09	6.216	6.316	6.451	6.604	11.414	11.587	10.939	11.164	11.511	11.841	8.548	8.486	12.035	11.637	8.662	9.098	7.845	7.875	8.494	8.366	9.48	9.281	4.876	4.967	NA	NA	6.379	6.156	397.711	38.04	14.075	396.871	38.465	13.683
Nii-jima	Male	25ni-3	11.513	11.738	11.334	6.743	10.542	12.81	17.618	5.071	5.151	5.241	5.364	10.085	9.922	9.824	9.936	10.109	10.065	7.649	7.446	10.658	10.548	8.023	8.2	6.934	7.029	7.49	7.682	8.311	8.295	4.262	4.145	NA	NA	5.576	5.445	284.552	31.972	11.3	283.634	32.149	11.618
Nii-jima	Male	25ni-4	8.643	8.856	10.291	5.903	9.511	11.709	16.363	4.602	4.582	4.436	4.281	9.102	9.048	8.497	8.38	8.999	9.084	6.878	6.613	9.899	NA	7.519	7.465	6.327	6.301	6.739	6.806	7.335	7.388	3.737	4.096	NA	NA	4.986	5.196	267.879	30.72	11.467	265.299	30.689	11.226
Nii-jima	Male	25ni-5	18.835	19.056	13.58	7.305	13.15	14.608	20.432	6.158	6.267	6.872	6.522	11.747	11.695	11.119	11.135	12.038	11.867	8.388	7.87	12.078	11.901	8.731	8.924	7.986	8.075	8.133	8.052	9.122	8.916	5.034	5.089	NA	NA	6.223	6.335	399.725	38.094	13.746	406.054	38.78	14.089
Nii-jima	Male	25ni-6	22.384	23.191	15.646	8.749	15.686	16.813	21.853	NA	NA	NA	NA	12.589	12.572	12.989	13.013	12.04	12.616	9.457	9.558	12.423	12.464	9.27	9.709	NA	NA	NA	NA	NA	NA	NA	NA	NA	NA	NA	NA	NA	NA	NA	NA	NA	NA
Nii-jima	Male	25ni-7	19.067	19.319	12.892	7.506	12.832	14.517	20.562	6.067	6.085	6.692	6.724	11.447	11.498	11.204	11.431	11.525	11.402	8.532	8.607	11.803	11.847	8.872	8.757	7.963	8.11	8.739	8.749	9.537	9.533	4.618	NA	NA	NA	6.257	6.535	412.315	38.455	14.351	411.649	38.607	14.422
Nii-jima	Male	25ni-8	15.925	16.849	12.112	7.058	11.646	13.483	18.882	5.906	5.894	5.883	6.065	11.044	10.985	10.416	10.855	11.169	11.169	8.03	8.078	11.597	11.523	8.437	8.756	7.416	7.821	8.038	7.918	8.532	8.731	4.152	4.958	NA	NA	5.57	5.867	369.237	36.454	13.037	344.966	36.062	12.661
Nii-jima	Male	25ni-9	12.31	12.349	11.717	6.9	10.903	13.236	18.161	5.019	5.301	5.257	5.357	10.245	10.347	10.259	10.094	10.289	10.152	7.612	7.675	10.921	10.569	8.292	8.59	7.38	7.193	7.537	7.954	8.381	8.121	4.588	4.2	NA	NA	5.836	5.64	320.894	33.792	12.336	313.168	33.645	12.302
Nii-jima	Male	25ni-10	8.756	8.782	10.111	5.957	9.101	11.416	15.731	4.568	4.696	4.651	4.458	NA	9.405	8.63	8.747	9.484	9.418	7.188	6.849	NA	9.728	7.584	7.346	6.318	6.166	6.703	6.887	7.401	7.437	3.871	3.578	NA	NA	4.997	4.803	250.514	30.444	10.957	247.754	30.448	10.864
Nii-jima	Male	25ni-11	22.98	23.536	14.351	8.205	14.747	15.881	21.98	6.499	6.59	7.669	7.512	12.684	12.346	12.303	12.783	12.459	12.772	8.957	9.4	12.704	12.239	9.068	10.261	8.9	8.911	8.763	9.01	10.117	9.883	5.327	5.209	NA	NA	7.127	6.898	486.419	42.254	15.053	477.37	42.287	14.779
Nii-jima	Male	25ni-12	12.724	12.495	11.228	6.787	10.498	12.787	18.18	4.93	5.202	5.451	5.621	10.259	10.434	9.631	9.736	10.22	10.701	7.517	7.675	10.904	10.989	8.162	8.13	6.752	6.856	7.576	7.642	8.26	8.403	4.163	4.059	NA	NA	5.637	5.323	332.677	34.547	12.431	296.222	33.107	11.704
Nii-jima	Male	25ni-13	19.694	20.182	13.624	7.955	13.799	15.281	21.485	6.016	6.253	7.101	7.2	11.138	11.474	11.537	11.846	11.096	11.446	8.538	8.535	11.864	11.561	8.834	NA	8.2	8.351	8.961	8.388	9.697	9.336	5.133	5.23	NA	NA	6.118	6.828	431.426	39.577	14.36	441.902	40.136	14.719
Nii-jima	Male	25ni-14	6.795	7.024	8.8	5.484	8.203	10.496	14.241	4.189	4.288	3.987	4.066	7.877	8.061	7.949	7.839	8.304	8.65	6.339	6.14	8.785	8.777	7.186	7.169	5.331	5.511	5.927	6.121	6.481	6.567	3.285	3.297	NA	NA	4.636	4.51	206.95	27.382	9.901	201.167	27.715	9.507
Nii-jima	Male	25ni-15	23.615	23.787	15.445	8.494	16.16	16.99	23.306	7.253	7.22	7.881	8.073	13.271	13.346	13.046	13.147	13.302	13.199	9.096	8.914	13.298	NA	9.677	8.908	9.611	9.661	9.578	9.494	10.033	9.822	5.382	5.789	NA	NA	7.223	7.433	543.962	43.504	16.791	538.267	43.497	16.444
Nii-jima	Male	25ni-16	9.251	9.266	9.847	5.97	9.105	11.416	16.182	4.476	4.222	4.173	4.449	9.052	8.95	8.661	8.902	9.326	9.347	6.887	6.964	9.638	9.378	7.426	7.699	5.989	6.203	6.869	6.674	7.578	7.541	3.64	3.725	NA	NA	4.626	4.974	238.786	28.954	10.544	245.104	29.726	10.973
Nii-jima	Male	25ni-17	18.1	18.729	13.334	7.843	13.124	15.013	20.148	6.527	6.304	6.816	6.729	11.983	11.918	11.406	11.401	11.899	12.164	8.172	8.505	12.403	NA	NA	NA	8.498	8.528	8.555	8.599	9.217	9.238	4.967	4.879	NA	NA	6.305	6.087	410.832	38.301	14.324	NA	38.356	13.838
Nii-jima	Male	25ni-18	7.173	7.156	9.292	5.719	8.308	10.742	14.844	4.111	4.196	3.984	4.024	8.601	8.574	7.891	8.192	8.985	8.977	6.476	6.582	9.318	8.986	7.264	7.586	5.778	5.786	5.782	6.062	6.605	6.514	3.374	3.603	NA	NA	4.519	4.563	212.829	27.417	9.972	207.315	27.393	9.876
Nii-jima	Male	25ni-19	9.542	9.743	10.556	6.518	10.004	12.588	17.258	4.824	4.857	4.926	4.658	9.749	9.713	9.455	9.447	9.842	9.95	7.465	7.534	10.22	10.192	7.865	8.317	6.964	6.778	7.084	7.209	7.574	7.54	4.212	3.811	NA	NA	5.558	4.708	280.428	31.764	11.197	NA	31.377	11.205
Nii-jima	Male	25ni-20	10.447	10.991	10.534	6.584	10.115	12.248	17.081	4.9	5.01	5.19	5.115	NA	9.953	9.364	9.713	10.137	9.845	7.488	7.244	10.316	10.392	8.175	7.766	6.775	6.633	7.303	7.374	7.768	7.805	4.018	3.879	NA	NA	4.996	5.274	286.59	32.077	11.647	286.942	31.924	11.814
Nii-jima	Male	25ni-21	6.809	6.828	9.024	5.607	8.319	10.609	14.577	4.042	4.003	3.749	3.974	8.053	7.981	7.995	7.988	8.395	8.277	6.008	6.123	8.765	8.736	7.206	7.115	5.639	5.602	5.982	5.94	6.863	6.692	3.612	3.18	NA	NA	4.779	4.327	219.028	27.775	10.119	212.313	27.744	9.763
Nii-jima	Male	25ni-22	18.515	18.768	12.889	7.528	12.744	14.113	20.225	5.838	5.916	6.423	6.465	11.663	11.57	10.934	11.081	11.678	11.593	8.046	8.246	11.826	11.876	8.39	8.604	7.694	7.705	7.947	8.119	8.62	8.489	4.621	4.941	NA	NA	5.843	6.316	391.935	37.595	13.683	385.39	37.733	13.322
O-shima	Male	23izo-1	19.176	19.623	12.578	7.304	12.49	14.297	19.251	5.99	6.036	6.687	6.608	11.317	NA	11.306	11.473	11.479	12.019	8.871	8.753	12.112	11.798	9.648	9.877	8.352	8.399	8.863	8.794	9.179	9.108	4.633	4.596	NA	NA	6.121	5.698	381.877	37.311	13.891	NA	NA	NA
O-shima	Male	23izo-2	16.147	16.703	12.009	7.153	11.769	13.636	18.698	5.807	5.79	5.982	6.118	11.057	11.149	11.101	11.29	11.491	11.214	8.2	7.755	11.798	11.885	9.609	9.394	7.928	7.923	8.272	8.108	9.071	8.947	4.646	4.469	NA	NA	6.249	5.189	NA	NA	NA	337.597	35.09	12.779
O-shima	Male	23izo-3	10.671	10.891	10.143	6.228	9.768	11.978	15.799	5.058	5.052	5.202	5.179	9.696	9.663	9.846	9.932	10.207	10.152	7.458	7.147	10.581	10.343	8.701	8.673	6.544	6.598	7.504	7.433	8.038	8.04	NA	3.898	NA	NA	5.288	5.173	NA	NA	NA	258.074	30.778	10.967
O-shima	Male	23izo-4	10.863	11.431	10.376	6.562	10.22	12.166	16.816	5.054	5.122	5.416	5.248	9.859	10.283	9.874	9.846	10.451	10.432	7.657	7.378	10.685	10.632	8.764	8.607	6.871	7.014	7.393	7.643	8.12	8.169	3.936	4.037	NA	NA	5.133	5.457	276.842	31.698	11.164	290.622	33.235	11.361
O-shima	Male	23izo-5	24.895	25.046	15.562	8.544	16.317	16.787	22.517	7.069	7.073	8.413	8.274	12.962	13.319	12.879	13.538	13.047	13.336	9.467	9.952	13.383	13.384	10.387	10.032	9.397	9.4	9.971	9.539	10.319	10.499	5.6	5.868	NA	NA	7.063	7.01	499.117	42.118	15.521	502.106	42.043	15.337
O-shima	Male	23izo-6	20.566	21.011	12.803	7.888	13.18	14.658	20.299	6.326	6.395	6.789	7.054	11.657	11.822	11.716	12.058	12.009	12.105	8.656	8.674	11.84	12.307	9.458	9.642	8.455	8.643	9.063	8.893	9.486	9.364	4.645	4.985	NA	NA	6.545	5.894	NA	NA	NA	NA	NA	NA
O-shima	Male	23izo-7	10.522	10.444	10.223	6.292	10	12.053	16.641	5.091	4.998	5.162	5.051	9.921	NA	9.572	9.854	10.293	NA	7.374	7.638	10.432	10.533	7.951	8.236	6.444	6.748	7.124	7.346	7.675	7.579	3.749	4.204	NA	NA	4.847	5.56	267.655	31.219	11.402	254.961	30.193	11.098
O-shima	Male	23izo-8	25.182	24.488	16.201	8.742	16.968	17.439	22.944	7.252	7.441	8.473	8.477	13.607	13.247	13.732	14.235	13.573	14.109	9.331	10.469	13.997	13.978	10.045	10.928	10.1	10.059	10.627	10.608	10.789	11.099	6.025	6.038	NA	NA	6.936	7.872	549.562	44.748	16.033	NA	NA	NA
O-shima	Male	23izo-9	NA	25.487	16.2	8.72	17.64	17.441	23.281	7.183	7.363	8.794	8.662	13.484	13.536	13.672	14.054	12.871	NA	NA	10.002	13.948	13.717	11.107	11.458	10.058	10.191	10.302	10.038	10.645	10.644	5.963	5.8	NA	NA	7.277	7.509	547.4	43.81	16.688	NA	NA	NA
O-shima	Male	23izo-10	17.819	17.607	12.534	7.642	12.832	14.007	20.26	6.077	5.95	6.591	6.438	11.524	11.798	11.435	NA	11.613	11.796	8.895	9.232	12.259	12.11	9.617	9.364	7.529	7.996	8.388	8.918	9.151	9.491	4.469	5.035	NA	NA	6.013	6.575	389.055	37.138	13.616	381.629	36.892	13.552
O-shima	Male	23izo-11	20.536	20.855	13.067	7.708	13.154	14.382	19.795	6.392	6.438	6.655	6.834	11.811	11.783	11.97	12.144	12.028	11.459	8.908	9.841	12.214	12.391	9.916	10.172	8.404	8.511	8.863	9.35	9.559	9.754	4.905	5.255	NA	NA	6.417	6.346	397.438	38.425	13.432	402.244	38.658	13.822
O-shima	Male	23izo-12	16.677	16.941	11.933	7.485	11.955	13.333	18.679	5.707	5.646	6.237	6.319	11.077	11.265	11.234	11.354	11.333	11.184	8.06	8.712	11.144	12.031	9.075	9.506	7.423	7.731	8.153	8.53	8.895	9.301	4.21	4.787	NA	NA	5.518	6.108	348.156	37.365	12.58	343.05	35.884	12.239
O-shima	Male	23izo-13	14.104	13.543	11.61	6.99	10.99	12.895	17.761	5.651	5.628	5.292	5.497	10.736	10.71	9.257	10.884	11.12	11.351	7.336	7.884	11.243	11.603	8.556	8.839	7.4	7.497	7.836	8.037	8.163	8.431	4.178	4.383	NA	NA	5.467	5.71	NA	NA	NA	331.11	34.688	12.55
O-shima	Male	23izo-14	9.177	9.264	10.175	6.44	9.595	12.025	16.539	4.866	4.705	4.997	5.024	9.243	9.582	9.357	NA	9.625	9.695	7.177	7.303	9.933	9.969	8.077	8.283	6.635	6.723	6.991	7.238	7.212	7.728	4	3.801	NA	NA	4.82	5.255	265.592	31.268	11.399	268.436	31.285	11.322
O-shima	Male	23izo-15	24.859	25.301	14.886	8.299	15.824	15.821	22.067	6.736	6.93	7.843	7.769	12.679	12.385	13.132	13.838	NA	12.516	NA	10.402	NA	NA	NA	10.693	9.444	9.667	9.544	10.159	NA	9.811	5.452	5.624	NA	NA	6.57	6.798	458.367	40.103	15.045	462.443	41.104	16.244
O-shima	Male	23izo-16	18.54	19.222	12.889	7.663	13.128	14.207	19.362	5.857	5.96	6.444	6.337	12.135	11.838	11.217	12.016	11.72	12.041	8.18	8.599	12.626	12.381	10.163	9.731	7.737	7.741	8.107	8.393	9.085	9.244	NA	4.733	NA	NA	5.817	6.239	377.769	37.506	13.093	372.664	37.399	13.385
O-shima	Male	23izo-17	23.185	23.675	13.551	7.982	14.51	15.085	20.178	6.59	6.522	7.151	7.216	11.724	12.147	12.494	12.724	11.673	NA	9.38	9.303	12.069	12.577	9.591	10.121	9.023	9.309	9.425	9.727	9.806	10.092	4.867	5.446	NA	NA	6.5	6.407	423.969	38.634	14.558	NA	NA	NA
O-shima	Male	23izo-18	17.564	17.683	12.267	7.483	11.888	13.491	18.981	5.711	5.85	6.015	6.006	11.413	NA	NA	11.463	11.868	11.9	8.464	8.735	NA	12.149	9.825	9.797	7.257	7.575	7.902	7.653	8.642	8.942	4.48	4.803	NA	NA	5.912	5.947	350.052	36.044	12.205	331.846	35.247	12.187
O-shima	Male	23izo-19	9.876	10.072	10.55	6.423	9.768	11.896	16.888	4.813	4.996	5.008	5.01	NA	9.941	9.908	9.928	9.889	NA	7.404	7.575	10.523	10.926	8.471	8.385	6.618	6.791	7.226	6.827	7.422	7.85	3.845	4.204	NA	NA	5.089	5.353	274.375	31.245	11.383	261.825	30.844	11.079
O-shima	Male	23izo-20	10.646	10.787	11.091	6.946	10.697	12.679	17.914	5.41	5.628	5.224	5.511	10.354	10.606	10.685	10.832	10.756	10.912	8.244	8.434	11.369	11.379	9.06	9.421	7.212	7.494	7.714	7.908	8.596	8.71	3.984	4.382	NA	NA	5.854	5.255	321.772	33.542	12.379	NA	NA	NA
O-shima	Male	23izo-21	27.804	27.872	16.934	9.147	18.067	18.158	25.079	NA	NA	NA	NA	14.076	14.251	14.753	15.292	13.404	14.106	10.246	11.054	13.762	14.107	NA	11.582	NA	NA	NA	NA	NA	NA	NA	NA	NA	NA	NA	NA	NA	NA	NA	NA	NA	NA
Mainland	Male	nasu1	27.1	26.987	14.778	7.798	16.114	15.955	20.73	6.513	6.775	7.793	7.91	11.662	12.168	13.143	13.338	12.186	12.49	10.129	9.932	12.212	12.007	10.636	10.607	8.636	9.219	9.042	9.07	9.72	9.949	5.218	5.779	4.243	NA	6.768	6.795	476.932	41.417	15.397	465.258	41.246	15.255
Mainland	Male	nasu2	19.717	19.903	12.557	7.147	12.609	13.348	18.184	5.69	5.806	6.199	6.605	11.271	11.215	11.446	11.494	10.987	11.076	9.145	9.023	11.296	11.162	9.856	9.742	7.746	8.02	8.355	8.309	8.822	9.153	4.456	5.081	3.471	NA	5.398	6.096	370.127	36.771	13.352	357.286	36.51	12.699
Mainland	Male	nasu3	21.594	22.167	12.14	6.836	12.656	13.264	17.737	5.747	6.019	6.385	6.451	10.922	10.931	11.574	11.298	11.136	11.281	8.766	8.986	11.076	11.309	9.53	9.637	7.467	7.685	8.145	8.239	8.829	9.13	4.445	4.714	3.529	NA	5.36	6.012	349.794	35.442	12.87	343.023	35.394	12.632
Mainland	Male	nasu4	26.234	26.411	14.845	8.203	15.843	15.933	21.528	6.686	6.891	7.913	7.977	12.148	12.095	12.704	12.795	11.804	11.854	9.679	9.767	12.026	12.066	10.559	10.445	8.831	9.055	9.459	9.603	9.801	10.252	5.623	5.548	NA	NA	6.883	7.133	473.752	41.225	14.854	476.786	41.911	15.1
Mainland	Male	nasu5	17.746	18.63	11.526	6.863	11.813	12.938	17.384	5.459	5.726	5.898	5.99	10.66	10.544	10.75	10.836	10.851	10.748	8.754	8.621	10.676	10.888	9.438	9.448	7.313	7.488	8.019	8.158	8.292	8.694	4.344	4.563	3.45	NA	5.618	5.531	323.804	34.583	12.227	322.716	34.759	12.4
Mainland	Male	nasu6	21.832	22.696	12.983	7.708	12.989	14.182	18.884	6.114	6.159	6.475	6.717	11.501	11.536	12.041	12.061	11.722	11.632	9.466	9.339	11.294	11.479	10.05	10.299	8.286	8.472	8.882	9.009	9.45	9.664	4.78	4.967	3.473	NA	6.112	5.843	391.727	38.274	13.306	395.98	38.518	13.83
Mainland	Male	nasu7	23.387	23.573	13.603	7.596	14.382	14.658	18.964	6.027	6.166	6.874	7.043	11.219	11.16	12.244	12.074	11.411	11.295	9.482	9.433	11.091	11.238	10.026	10.031	8.604	8.627	9.079	9.145	8.961	9.482	5.283	4.978	4.326	NA	5.975	6.2	403.693	38.183	13.896	408.703	38.778	14.257
Mainland	Male	nasu8	NA	26.684	15.385	8.051	16.076	15.914	21.251	6.944	6.795	8.12	7.969	12.703	12.75	13.393	13.396	12.404	12.737	10.162	10.193	12.621	12.632	10.643	10.93	9.04	9.295	9.65	9.776	10.102	10.409	5.524	5.556	NA	NA	7.086	7.076	478.173	41.744	14.873	483.882	42.712	15.291
Mainland	Male	nasu9	26.153	26.032	14.642	7.659	15.809	15.62	20.306	6.419	6.669	7.826	7.871	11.98	12.112	12.629	12.864	12.424	12.249	9.662	9.746	12.074	12.275	10.211	10.624	8.682	8.956	9.56	9.471	9.901	10.296	5.245	5.566	4.316	NA	6.708	6.925	447.634	40.522	14.357	468.123	41.704	15.056
Mainland	Male	nasu10	25.641	26.413	13.423	7.348	14.539	14.72	19.664	6.458	6.88	7.287	7.387	12.032	12.062	12.414	12.564	12.439	12.306	9.947	10.072	12.174	12.192	10.653	10.401	8.348	8.648	9.212	9.249	9.419	10.06	4.709	5.155	4.271	NA	5.907	6.498	424.065	40.62	13.856	428.846	39.467	13.828
Mainland	Male	nasu11	24.269	24.991	13.518	7.506	14.278	14.458	19.198	5.741	6.44	7.249	7.355	11.622	11.636	12.064	12.085	11.765	11.967	9.544	9.54	11.614	11.443	10.127	9.992	8.084	8.419	8.779	8.866	9.047	9.477	4.777	4.97	3.793	NA	6.171	6.484	404.079	39.001	13.777	408.629	39.204	13.952
Mainland	Male	nasu12	26.397	27.279	14.862	8.192	16.011	15.955	20.202	6.599	6.623	8.012	8.088	12.632	12.307	13.371	13.56	12.878	12.921	10.43	10.659	13.099	13.07	11.231	11.393	9.003	9.168	9.528	9.94	9.93	10.325	5.554	5.453	4.107	NA	7.068	6.814	475.057	40.691	15.291	483.676	41.234	15.492
Mainland	Male	nasu13	19.091	19.619	11.914	7.107	12.129	13.175	18.276	5.902	5.991	6.294	5.975	11.406	11.419	11.548	NA	11.043	11.233	9.008	9.205	11.566	11.637	9.764	9.816	7.827	7.895	8.148	8.474	8.401	8.813	4.452	4.161	NA	NA	5.895	5.744	360.259	36.656	12.926	360.484	36.57	12.996
Mainland	Male	nasu14	24.097	24.194	14.69	7.731	15.285	15.103	19.972	6.566	6.724	7.501	7.599	12.294	12.485	13.066	13.035	12.512	12.554	9.799	9.739	12.416	12.531	10.636	10.372	8.785	9.032	9.329	9.551	9.296	9.817	5.194	5.634	4.411	NA	6.523	6.98	459.031	40.773	15.008	460.649	41.335	15.278
Mainland	Male	nasu15	13.568	13.86	10.451	6.375	10.283	11.827	16.457	4.892	4.954	5.23	5.006	9.679	9.702	9.572	9.747	10.113	9.966	8.109	7.794	10.22	10.119	8.627	8.648	6.693	6.764	7.482	7.384	7.955	7.93	3.585	4.312	NA	NA	4.959	5.423	294.466	32.521	11.839	296.589	33.074	11.828
Mainland	Male	nasu16	25.861	26.605	14.847	8.315	15.963	16.002	21.121	6.753	6.999	8.163	8.085	12.27	12.244	13.081	13.293	12.214	NA	10.073	10.157	12.428	12.636	11.316	11.06	9.037	9.15	9.585	9.729	10.097	9.609	5.57	5.326	4.317	NA	6.943	6.852	505.327	43.158	15.39	NA	NA	NA
Mainland	Male	nasu17	19.805	19.779	12.825	7.489	12.872	13.547	17.559	5.762	5.86	6.29	6.304	10.633	10.454	11.348	11.464	10.897	10.985	9.09	9.125	10.82	11.051	9.734	9.578	7.711	7.777	8.052	8.423	9.033	8.819	4.829	4.529	3.472	NA	6.14	5.483	359.081	35.555	12.784	369.308	36.235	14.158
Mainland	Male	nasu18	23.459	23.645	13.492	7.606	13.974	14.583	19.391	6.308	6.463	7.077	6.933	11.385	NA	12.294	12.309	11.744	11.619	9.862	9.671	11.712	11.677	10.176	10.378	8.355	8.365	8.594	8.78	9.39	9.122	5.015	5.112	3.541	NA	6.382	6.083	421.766	38.544	14.252	419.685	38.894	14.184
Mainland	Male	nasu19	21.607	22.054	12.623	7.158	12.877	13.821	17.87	5.965	6.08	6.487	6.582	10.669	10.874	10.966	11.038	11.015	11.089	8.5	8.737	11.344	11.246	9.623	9.385	7.834	7.776	8.245	8.333	8.841	8.463	4.809	4.697	NA	NA	6.038	5.616	353.214	36.061	12.995	358.252	36.702	13.088
Mainland	Male	nasu20	23.56	24.213	12.514	7.146	13.483	13.731	18.542	6.193	6.294	6.894	6.845	11.654	11.639	NA	11.985	11.888	11.902	9.363	9.232	11.695	11.76	10.074	10.057	8.279	8.224	8.305	8.479	9.176	9.019	4.653	4.556	3.518	NA	6.133	5.713	381.65	37.269	13.296	383.155	37.292	14.043
Mainland	Male	nasu21	21.454	22.033	12.491	7.248	12.745	13.539	19.134	5.849	6.06	6.373	6.332	10.908	10.925	11.465	11.623	11.022	10.824	8.89	8.83	10.789	11.051	9.473	9.736	7.589	7.773	8.372	8.446	9.007	8.872	4.508	4.848	NA	NA	6.062	6.159	379.16	36.859	13.584	384.297	37.39	13.515
Mainland	Male	nasu22	21.856	22.456	12.357	7.157	13.181	13.478	17.592	6.201	6.22	6.564	6.458	11.113	11.224	11.456	11.357	11.316	11.258	8.609	8.661	11.118	11.237	9.437	9.509	7.821	7.873	8.365	8.368	8.892	8.766	4.601	4.757	NA	NA	5.937	5.803	371.152	36.44	13.354	362.911	36.996	12.852
Mainland	Male	nasu23	20.046	20.513	12.314	7.383	12.489	13.731	18.562	5.821	5.968	6.448	6.143	11.043	10.919	10.902	11.293	11.479	11.428	8.98	9.09	10.817	11.263	9.746	9.855	7.586	7.632	8.033	8.257	8.801	8.567	4.571	4.593	NA	NA	5.946	5.91	375.95	36.53	13.686	371.321	36.958	13.193
Mainland	Male	nasu24	19.856	20.595	12.267	7.303	12.408	13.731	18.292	5.801	6.014	6.24	6.024	10.931	10.916	11.086	11.129	11.104	11.192	8.863	8.99	10.677	11.06	9.681	9.729	7.632	7.73	8.202	8.215	8.834	8.599	4.518	4.656	3.311	NA	6.09	5.906	373.978	36.395	13.175	376.395	36.848	13.248
Mainland	Male	nasu25	25.324	26.638	15.067	8.146	16.248	15.865	21.101	6.361	7.112	7.709	7.879	NA	12.459	12.57	13.228	12.342	NA	10.105	10.128	12.111	NA	10.593	10.566	8.886	9.439	9.78	9.985	9.743	9.572	NA	5.557	4.349	NA	6.817	6.85	481.805	41.565	15.243	492.217	42.454	15.999
Mainland	Male	nasu26	23.499	24.761	13.334	7.529	14.09	14.616	19.297	6.533	6.606	6.897	7.07	11.602	11.612	12.143	12.025	12.08	11.693	9.467	9.457	11.689	11.592	10.301	10.078	8.345	8.439	8.747	8.812	9.286	9.115	4.774	5.134	NA	NA	6.182	6.472	425.117	38.904	14.425	416.367	39.238	14.023
Mainland	Male	nasu27	23.405	23.986	13.319	7.091	14.003	14.526	18.121	NA	6.416	7.081	7.057	11.486	11.704	12.261	12.387	11.373	11.249	9.036	9.118	11.486	NA	10.136	10.101	8.241	8.462	8.934	9.005	9.362	8.95	4.635	5.022	3.582	NA	6.504	6.046	NA	NA	NA	438.416	40.052	14.417
Mainland	Male	nasu28	22.062	22.197	12.802	7.281	13.393	14.338	17.641	6.571	6.53	6.906	6.59	NA	11.869	NA	11.843	11.163	11.984	8.93	8.886	11.922	11.958	9.835	9.579	NA	8.131	8.746	8.926	9.163	8.721	4.881	4.859	3.135	NA	6.664	5.606	NA	NA	NA	395.036	38.365	13.805
Mainland	Male	nasu29	14.021	14.492	10.911	6.865	10.783	12.629	16.968	5.224	5.304	5.659	5.453	10.014	9.993	10.196	10.237	10.16	10.314	8.292	8.265	10.364	10.356	8.976	8.974	7.028	7.113	7.231	7.328	8.31	8.229	4.248	4.175	3.107	NA	5.659	5.424	NA	NA	NA	311.762	33.97	12.257
Mainland	Male	nasu30	17.531	17.697	10.971	6.868	10.92	12.469	16.422	5.199	5.386	5.551	5.707	10.042	9.956	10.083	10.138	10.539	10.365	8.196	8.068	10.54	10.53	8.733	8.775	6.931	7.018	7.646	7.409	7.998	8.008	4.142	4.053	3.27	NA	5.125	5.414	313.468	34.294	12.06	NA	NA	NA
Mainland	Male	nasu31	22.824	23.129	13.257	7.551	14.162	14.191	18.564	6.29	6.2	6.981	7.057	11.457	11.334	11.546	11.807	11.073	11.36	9.05	9.144	10.805	11.684	9.935	9.981	8.203	8.167	8.537	8.488	8.986	8.53	4.876	4.946	3.565	NA	6.186	6.029	NA	NA	NA	396.402	38.145	14.086
Mainland	Male	nasu32	18.396	18.806	11.491	6.764	11.641	12.607	17.059	5.124	5.4	5.982	5.99	NA	9.684	10.36	10.198	10.093	10.123	7.975	7.779	NA	10.095	8.964	8.917	7.151	7.238	7.832	7.833	8.26	8.022	4.272	4.227	NA	NA	5.303	5.699	NA	NA	NA	315.443	33.772	12.088
Mainland	Male	nasu33	16.303	16.597	11.734	7.046	11.622	13.057	17.556	5.351	5.462	5.592	5.624	9.817	9.882	10.209	10.271	10.332	10.184	8.174	8.194	NA	10.381	8.933	8.826	7.007	7.272	7.716	7.705	8.287	8.267	4.329	4.374	3.423	NA	5.897	5.569	NA	NA	NA	322.926	34.688	12.33
Mainland	Male	nasu34	12.821	13.224	10.357	6.432	10.129	11.966	15.443	4.946	5.214	5.281	5.304	9.308	9.459	NA	9.745	9.664	9.807	7.693	7.811	9.885	9.864	8.748	8.825	6.618	6.701	6.919	7.09	7.783	7.744	4.074	4.033	3.076	NA	4.967	5.223	NA	NA	NA	279.636	32.175	11.333
Mainland	Male	nasu35	22.303	23.033	12.824	7.224	13.719	13.844	19.715	5.983	6.197	6.941	6.874	11.76	12.071	12.031	12.317	NA	11.824	NA	9.378	11.707	11.987	10.029	10.248	8.326	8.248	NA	8.647	9.079	8.932	4.612	4.77	NA	NA	5.965	6.348	NA	NA	NA	NA	NA	NA
Mainland	Male	nasu36	25.345	25.765	14.206	8.011	15.501	15.536	20.316	6.848	6.888	7.897	7.732	12.046	11.968	12.657	12.793	12.465	11.983	9.36	9.283	12.352	12.214	10.069	10.13	8.687	8.817	9.091	9.057	9.476	9.206	5.182	5.341	3.973	NA	6.971	6.44	NA	NA	NA	464.008	41.239	14.99
Mainland	Male	nasu37	21.291	21.716	12.981	7.261	13.596	14.068	18.881	6.308	6.41	6.55	6.614	11.421	11.579	11.751	11.963	11.602	11.664	8.915	9.088	11.421	11.606	9.595	9.705	8.058	8.061	8.541	8.591	8.855	8.693	4.783	4.805	3.609	NA	6.167	5.941	NA	NA	NA	424.325	39.312	14.815
Mainland	Male	nasu38	11.178	11.067	10.333	6.337	9.622	11.664	15.955	4.733	4.846	4.956	4.906	9.221	9.34	9.341	9.409	9.482	9.237	7.467	7.547	9.719	9.654	8.505	8.482	6.416	6.56	7.254	7.182	7.679	7.729	3.765	3.843	2.976	NA	5.004	5.101	NA	NA	NA	273.592	31.828	11.328
Mainland	Male	nasu39	22.591	22.872	13.336	7.556	13.551	14.352	17.88	6.027	6.1	6.713	6.76	11.445	11.306	11.871	11.8	11.505	11.393	9.004	9.009	11.831	11.488	10.107	9.962	8.39	8.311	8.816	8.827	9.164	8.739	5.222	4.719	NA	NA	5.875	6.238	NA	NA	NA	390.75	37.868	13.935
Mainland	Male	nasu40	12.638	12.578	10.838	6.568	10.295	12.067	16.18	4.984	4.947	5.329	5.17	9.988	9.91	9.669	NA	NA	10	NA	7.596	10.255	10.119	8.487	8.351	6.621	6.701	NA	7.009	7.995	7.839	4.178	3.931	2.973	NA	5.451	5.03	NA	NA	NA	286.837	32.039	11.684
Mainland	Male	nasu41	18.897	18.881	11.074	6.717	11.733	12.569	17.302	5.787	5.871	5.751	5.48	NA	10.623	NA	10.774	11.026	11.209	8.286	8.515	NA	10.973	9.003	9.218	NA	7.524	7.954	8.092	8.48	8.234	4.158	4.214	3.332	NA	5.403	5.651	345.948	35.256	13.041	NA	NA	NA
Mainland	Male	nasu42	20.773	21.032	11.957	6.991	12.072	13.152	17.399	5.57	5.697	5.963	5.908	NA	10.537	NA	NA	10.916	10.902	8.764	8.689	10.754	10.856	9.272	9.374	NA	7.778	8.398	8.309	8.586	8.562	4.46	4.123	3.244	NA	5.54	5.63	NA	NA	NA	341.405	35.509	12.881
Mainland	Male	nasu43	23.95	24.195	14.404	7.443	15.372	15.409	19.816	6.158	6.627	7.601	7.776	12.026	11.829	NA	12.764	12.496	12.486	9.457	9.623	12.152	12.234	10.115	10.067	8.738	8.793	9.423	9.393	9.392	9.331	5.264	5.495	3.832	NA	6.671	6.566	455.999	41.133	15.032	NA	NA	NA
Mainland	Male	nasu44	25.329	25.036	13.6	7.731	14.382	14.833	19.573	6.313	6.406	7.173	7.246	11.773	11.747	12.381	12.387	12.055	NA	9.418	9.7	12.218	11.585	10.042	10.162	8.411	8.319	8.638	8.732	9.214	9.066	5.216	5.056	NA	NA	6.186	6.286	NA	NA	NA	433.823	40.206	14.875
Mainland	Male	nasu45	18.843	19.225	11.158	6.544	11.653	12.899	16.544	5.652	5.829	5.968	5.918	10.375	10.295	10.533	10.711	10.282	9.074	8.033	8.266	10.565	10.739	8.92	9.033	7.372	7.45	7.614	7.711	8.192	8.046	4.117	4.135	3.077	NA	5.866	5.44	NA	NA	NA	328.207	34.933	12.599
Mainland	Male	nasu46	23.684	23.705	13.311	7.461	14.495	14.382	19.798	6.543	6.664	7.226	7.247	11.63	11.519	12.194	12.244	11.543	11.739	9.333	9.338	11.566	11.811	9.95	10.171	8.089	8.197	8.856	8.713	9.41	9.053	4.769	5.242	NA	NA	6.508	6.308	413.678	39.256	13.88	NA	NA	NA
Mainland	Male	nasu47	20.817	21.165	12.443	7.295	12.476	13.685	18.45	5.677	5.791	6.449	6.46	10.408	10.803	11.17	11.1	10.931	10.67	8.361	8.588	10.842	10.845	9.429	9.366	7.647	7.848	7.953	8.046	8.592	8.466	4.533	4.735	3.289	NA	5.832	5.786	NA	NA	NA	366.224	37.293	13.351
Mainland	Male	nasu48	21.998	22.254	12.523	7.083	13.342	13.728	18.398	5.989	6.08	6.722	6.478	11.162	11.156	11.906	11.713	11.449	11.138	8.881	9.192	11.525	11.464	9.694	9.929	7.922	7.874	8.525	8.424	8.881	8.731	4.704	4.453	NA	NA	5.922	5.993	NA	NA	NA	368.114	36.892	13.113
Mainland	Male	nasu49	10.694	10.545	9.712	6.315	9.307	11.613	15.867	4.79	4.814	4.799	4.702	9.137	8.987	9.215	9.206	9.138	9.202	7.201	7.621	9.48	9.374	8.184	8.104	6.122	6.104	6.898	6.727	7.461	7.426	3.713	3.793	NA	NA	5.075	5.032	NA	NA	NA	272.666	32.609	11.303
Mainland	Male	nasu50	19.047	19.855	12.23	7.224	12.385	13.489	18.207	5.443	5.655	6.073	6.154	10.503	10.715	11.297	11.354	10.712	10.921	8.568	8.476	11.005	11.08	9.3	9.392	7.602	7.747	8.385	8.243	8.722	8.429	4.647	4.609	3.409	NA	5.584	5.948	NA	NA	NA	361.71	36.337	13.112
Mainland	Male	nasu51	27.573	27.901	15.204	8.229	15.732	15.937	20.639	6.978	7.039	8.002	7.977	12.984	13.165	13.548	NA	13.092	13.378	10.224	10.209	12.977	13.121	11.017	10.693	9.093	9.357	9.924	9.786	9.807	9.626	5.499	5.688	NA	NA	6.991	6.386	512.329	43.119	15.757	NA	NA	NA
Mainland	Male	nasu52	29.688	28.012	17.378	9.169	18.157	18.564	23.125	NA	NA	NA	NA	14.024	13.893	14.903	14.972	13.988	13.849	10.463	11.192	13.458	13.34	11.564	11.839	NA	NA	NA	NA	NA	NA	NA	NA	NA	NA	NA	NA	NA	NA	NA	NA	NA	NA
Mainland	Male	nasu53	20.817	21.359	12.433	7.238	12.766	13.986	18.814	5.95	5.966	6.404	6.449	10.78	11.004	11.312	11.319	11.416	11.32	8.626	8.668	11.529	11.76	9.541	9.467	7.991	8.027	8.365	8.633	8.88	9.035	4.578	4.847	NA	NA	5.949	6.11	376.982	36.628	13.693	NA	NA	NA
Mainland	Male	nasu54	18.42	18.47	11.978	7.136	11.889	13.529	18.369	5.394	5.26	6.137	5.921	10.323	10.57	NA	11.173	10.763	10.838	8.775	8.886	10.885	10.972	9.469	9.555	7.666	7.664	8.006	8.199	8.618	8.58	4.65	4.608	3.663	NA	5.727	5.914	NA	NA	NA	351.478	35.675	12.914
Mainland	Male	nasu55	17.391	17.868	11.717	7.045	11.54	13.057	17.171	5.543	5.655	5.962	5.822	10.317	10.589	10.649	10.746	10.472	10.444	8.383	8.468	10.295	10.419	9.187	9.257	7.551	7.539	7.865	8.076	8.256	8.19	4.541	4.422	NA	NA	5.772	5.692	337.033	34.266	12.669	NA	NA	NA
Mainland	Male	nasu56	13.596	13.776	10.223	6.472	9.968	11.865	16.697	4.711	4.86	5.247	5.22	9.401	9.667	9.642	9.481	9.509	9.449	7.649	7.521	9.66	9.675	8.208	8.442	6.644	6.749	7.082	7	7.806	7.894	3.956	3.788	NA	NA	5.146	5.546	291.915	31.907	11.775	NA	NA	NA
Mainland	Male	nasu57	24.116	24.783	13.689	7.776	14.679	15.153	20.151	6.437	6.584	7.447	7.526	11.863	11.851	12.693	12.711	11.419	12.134	9.477	9.434	12.057	12.207	10.221	10.435	8.693	8.855	8.967	9.495	9.382	9.391	4.911	5.246	3.722	NA	6.652	6.567	NA	NA	NA	462.965	40.743	14.995
Mainland	Male	nasu58	13.275	13.089	10.507	6.552	10.16	12.117	15.594	4.738	4.774	5.095	5.067	9.159	9.259	NA	9.169	NA	9.24	7.517	7.224	9.452	9.646	8.274	8.266	6.504	6.567	7.207	7.116	7.584	7.676	4.169	3.987	NA	NA	5.407	4.917	NA	NA	NA	259.9	31.661	10.818
Mainland	Male	nasu59	8.279	8.418	9.29	5.798	8.54	10.552	14.046	4.294	4.402	4.22	4.229	8.215	8.378	8.477	NA	8.179	8.42	6.776	6.787	NA	8.585	7.263	NA	5.919	5.848	6.441	6.406	NA	7.034	3.496	3.456	NA	NA	4.104	4.827	NA	NA	NA	224.384	28.821	10.194
Mainland	Male	nasu60	18.789	19.481	11.894	7.168	12.046	13.537	17.789	6.033	6.091	6.484	6.377	10.861	10.754	11.487	11.302	11.048	11.026	8.873	8.979	11.163	11.02	9.636	9.452	7.943	8.21	8.149	8.552	8.608	8.566	4.2	4.816	3.766	NA	5.795	6.038	NA	NA	NA	363.322	37.047	12.881
Mainland	Male	nasu61	24.993	25.77	15.022	8.136	16.18	16.155	21.08	7.006	6.849	7.959	7.964	12.42	12.777	13.421	13.523	12.835	12.839	10.329	10.428	12.635	12.428	10.747	10.911	9.02	9.097	9.204	9.738	9.942	9.986	5.497	NA	4.624	NA	7.07	7.217	501.444	42.116	15.486	NA	NA	NA
Mainland	Male	nasu62	25.245	25.856	13.45	7.633	14.113	14.158	19.506	6.239	6.248	7.367	7.232	11.775	11.823	12.018	12.145	11.685	11.74	9.295	9.096	11.807	12.18	9.755	10.219	8.294	8.636	8.51	8.994	8.832	8.756	5.084	5.094	3.624	NA	6.349	5.97	NA	NA	NA	407.877	39.187	13.727
Mainland	Male	nasu63	12.832	13.161	10.735	6.607	10.118	12.18	16.228	5.101	5.168	5.142	5.15	9.559	9.597	9.916	10.072	9.9	9.855	8.224	7.871	10.033	10.037	8.909	8.823	6.782	6.923	7.326	7.682	7.979	8.192	3.949	4.341	NA	NA	5.394	5.515	NA	NA	NA	290.396	32.711	11.65
Mainland	Male	nasu64	10.13	10.623	9.449	6.026	9.084	10.899	15.275	4.558	4.672	4.573	4.527	8.971	9.108	8.47	8.81	9.263	9.405	7.118	7.283	9.424	9.362	7.864	7.874	6.105	6.231	6.474	6.795	7.037	7.403	3.394	3.884	2.738	NA	4.704	4.739	NA	NA	NA	251.876	30.447	10.889
Mainland	Male	nasu65	22.371	23.105	13.956	7.843	14.585	14.662	19.487	NA	6.242	7.22	7.102	11.215	11.13	12.272	12.181	11.118	11.009	8.984	9.317	11.143	11.422	9.86	9.88	8.506	8.734	8.668	9.005	8.926	8.947	4.921	5.19	3.805	NA	6.298	6.202	NA	NA	NA	447.603	40.429	14.746
Mainland	Male	nasu66	25.039	25.786	13.627	7.716	14.543	14.684	19.261	6.349	6.427	6.903	7.042	NA	11.65	12.177	12.318	12.058	11.764	9.557	9.407	11.944	11.745	9.864	10.123	8.324	8.464	8.695	8.947	9.011	8.956	4.883	5.189	3.613	NA	6.338	6.129	NA	NA	NA	429.551	39.132	15.006
Mainland	Male	nasu67	23.287	23.126	12.894	7.399	13.85	13.759	18.871	6.361	6.398	7.014	7.017	11.63	11.355	12.054	12.06	11.629	11.402	8.993	9.177	11.482	NA	9.748	9.721	8.158	8.178	8.308	8.308	8.82	8.688	4.746	5.002	3.697	NA	6.115	5.916	401.855	38.503	14.657	NA	NA	NA
Mainland	Male	nasu68	25.057	25.211	13.822	8.18	14.615	15.105	20.569	NA	6.814	7.236	7.284	12.239	12.191	12.754	12.668	12.403	12.222	9.28	9.677	12.503	12.16	10.116	10.149	8.358	8.791	9.221	9.559	9.59	9.778	4.782	5.489	3.679	NA	6.762	6.182	NA	NA	NA	463.629	40.754	15.254
Mainland	Male	nasu69	20.258	20.492	12.447	7.281	12.877	13.641	18.726	5.929	NA	6.605	6.588	11.059	11.071	11.852	11.835	10.959	11.191	9.047	9.355	11.255	10.955	10.027	9.997	8.102	8.149	8.581	8.65	8.98	8.986	4.614	4.65	3.283	NA	6.107	5.755	NA	NA	NA	364.577	36.982	13.009
Mainland	Male	nasu70	10.067	10.193	9.566	5.907	9.197	10.922	15.081	4.54	4.504	4.526	4.507	8.785	8.771	8.935	8.923	8.94	8.706	6.971	7.051	9.247	9.139	7.813	7.873	5.986	6.07	6.579	6.542	7.2	7.202	3.62	3.656	NA	NA	4.704	4.88	NA	NA	NA	242.989	29.632	10.948
Mainland	Male	nasu71	10.89	10.928	9.796	6.166	9.531	11.304	15.304	4.665	4.68	4.549	4.566	8.889	8.939	8.981	9.015	8.891	9.164	7.264	NA	9.467	9.42	8.197	8.14	6.231	6.481	6.817	6.791	7.344	7.262	3.606	3.952	2.835	NA	5.065	4.652	NA	NA	NA	NA	NA	NA
Mainland	Male	nasu72	25.955	25.943	13.733	7.618	14.878	15.003	19.671	6.766	6.916	7.445	7.314	12.137	12.05	12.545	12.502	11.998	12.131	9.216	9.26	11.897	NA	10.051	NA	8.625	8.762	9.034	8.935	9.241	NA	5.028	5.2	3.606	NA	6.363	6.023	NA	NA	NA	NA	NA	NA
Mainland	Male	nasu73	13.524	13.492	10.941	6.756	10.364	12.248	15.919	4.798	4.77	5.216	5.289	9.603	9.75	9.853	9.855	9.804	9.786	7.601	7.72	10.027	10.348	8.623	8.514	7.113	7.127	7.453	7.472	8.151	8.128	4.174	4.161	2.814	NA	5.569	4.919	NA	NA	NA	NA	NA	NA
Mainland	Male	nasu74	10.509	10.628	9.838	6.272	9.281	11.307	16.045	4.519	4.587	4.662	4.815	9.231	9.304	9.343	9.171	9.477	9.065	7.452	7.399	9.598	9.614	8.388	8.47	6.412	6.485	6.967	6.866	7.654	7.584	3.917	3.49	NA	NA	5.249	5.077	NA	NA	NA	NA	NA	NA
Mainland	Male	nasu75	11.462	11.931	10.316	6.36	9.946	11.876	15.86	4.995	4.937	5.248	5.159	9.052	9.106	NA	9.817	9.573	9.32	7.785	7.78	9.668	9.602	8.538	8.686	6.7	6.764	7.217	7.34	7.919	7.819	3.801	4.007	2.915	NA	5.091	5.298	NA	NA	NA	NA	NA	NA
Mainland	Male	nasu76	23.56	24.047	12.8	7.438	13.596	14.045	18.794	6.42	6.575	7.016	7.096	11.984	11.959	NA	12.228	12.117	12.265	9.361	9.498	11.876	12.078	9.991	10.252	8.345	8.508	9.056	9.259	9.318	9.262	4.807	4.926	3.076	NA	6.466	5.565	NA	NA	NA	NA	NA	NA
Mainland	Male	nasu77	19.505	20.152	12.501	7.227	12.227	13.515	16.895	NA	NA	NA	NA	NA	NA	NA	NA	10.464	10.352	8.841	8.661	NA	NA	9.632	NA	NA	NA	NA	NA	NA	NA	NA	NA	NA	NA	NA	NA	NA	NA	NA	NA	NA	NA
Mainland	Male	nasu78	21.196	21.387	12.493	7.318	12.997	14.232	19.611	5.978	5.975	6.545	6.611	11.187	10.879	11.473	11.481	10.626	10.792	8.671	8.775	10.866	11.1	9.368	9.477	7.829	7.913	8.117	8.21	8.434	8.355	4.761	4.805	3.749	NA	5.993	6.261	NA	NA	NA	NA	NA	NA
Mainland	Male	nasu79	20.228	20.476	12.093	7.148	12.111	13.285	17.725	5.59	5.568	6.215	6.112	10.629	10.345	10.814	NA	10.568	10.479	7.876	8.589	NA	10.704	9.332	9	7.374	7.363	7.925	7.589	7.975	7.981	4.572	4.581	3.573	NA	5.166	5.988	NA	NA	NA	NA	NA	NA
Mainland	Male	nasu80	15.912	15.892	11.684	6.808	11.446	12.945	17.304	5.495	5.504	5.669	5.787	10.104	10.203	10.249	10.298	10.106	10.334	8.106	8.088	10.356	10.48	8.842	8.89	7.183	7.243	7.681	7.739	8.294	8.315	4.463	4.702	3.25	NA	5.872	5.331	NA	NA	NA	NA	NA	NA
Mainland	Male	NA	27.989	28.118	17.317	8.805	17.648	17.535	23.96	NA	NA	NA	NA	13.522	13.497	NA	NA	NA	NA	NA	NA	NA	NA	NA	NA	NA	NA	NA	NA	NA	NA	NA	NA	NA	NA	NA	NA	NA	NA	NA	NA	NA	NA
Mainland	Male	NA	16.444	16.764	11.676	7.34	11.574	12.9	17.399	NA	NA	NA	NA	10.565	10.77	NA	NA	NA	NA	NA	NA	NA	NA	NA	NA	NA	NA	NA	NA	NA	NA	NA	NA	NA	NA	NA	NA	NA	NA	NA	NA	NA	NA
Mainland	Male	NA	22.62	22.89	13.996	7.58	14.426	14.722	19.911	NA	NA	NA	NA	11.477	11.614	NA	NA	NA	NA	NA	NA	NA	NA	NA	NA	NA	NA	NA	NA	NA	NA	NA	NA	NA	NA	NA	NA	NA	NA	NA	NA	NA	NA
Mainland	Male	NA	21.672	22.092	14.227	7.144	14.579	14.667	19.626	NA	NA	NA	NA	11.216	11.392	NA	NA	NA	NA	NA	NA	NA	NA	NA	NA	NA	NA	NA	NA	NA	NA	NA	NA	NA	NA	NA	NA	NA	NA	NA	NA	NA	NA
Mainland	Male	NA	24.613	25.032	15.389	8.167	15.339	16	22.023	NA	NA	NA	NA	11.871	12.418	NA	NA	NA	NA	NA	NA	NA	NA	NA	NA	NA	NA	NA	NA	NA	NA	NA	NA	NA	NA	NA	NA	NA	NA	NA	NA	NA	NA
Mainland	Male	NA	24.524	24.907	14.722	7.937	14.8	14.81	20.753	NA	NA	NA	NA	12.001	12.185	NA	NA	NA	NA	NA	NA	NA	NA	NA	NA	NA	NA	NA	NA	NA	NA	NA	NA	NA	NA	NA	NA	NA	NA	NA	NA	NA	NA
Mainland	Male	NA	22.625	22.877	13.468	7.256	14	14.313	19.292	NA	NA	NA	NA	11.4	11.289	NA	NA	NA	NA	NA	NA	NA	NA	NA	NA	NA	NA	NA	NA	NA	NA	NA	NA	NA	NA	NA	NA	NA	NA	NA	NA	NA	NA
Mainland	Male	NA	13.658	13.845	10.433	6.526	10.078	11.845	16.844	NA	NA	NA	NA	9.559	9.579	NA	NA	NA	NA	NA	NA	NA	NA	NA	NA	NA	NA	NA	NA	NA	NA	NA	NA	NA	NA	NA	NA	NA	NA	NA	NA	NA	NA
Mainland	Male	NA	24.556	24.866	16.625	7.889	16.428	16.692	22.519	NA	NA	NA	NA	12.47	12.698	NA	NA	NA	NA	NA	NA	NA	NA	NA	NA	NA	NA	NA	NA	NA	NA	NA	NA	NA	NA	NA	NA	NA	NA	NA	NA	NA	NA
Mainland	Male	NA	28.229	28.267	16.36	8.389	16.711	16.601	22.758	NA	NA	NA	NA	13.731	13.687	NA	NA	NA	NA	NA	NA	NA	NA	NA	NA	NA	NA	NA	NA	NA	NA	NA	NA	NA	NA	NA	NA	NA	NA	NA	NA	NA	NA
Mainland	Male	NA	18.838	19.002	11.369	6.531	11.429	12.307	16.967	NA	NA	NA	NA	9.061	9.809	NA	NA	NA	NA	NA	NA	NA	NA	NA	NA	NA	NA	NA	NA	NA	NA	NA	NA	NA	NA	NA	NA	NA	NA	NA	NA	NA	NA
Mainland	Male	NA	9.389	9.584	9.193	5.956	8.957	10.945	15.424	NA	NA	NA	NA	8.473	8.418	NA	NA	NA	NA	NA	NA	NA	NA	NA	NA	NA	NA	NA	NA	NA	NA	NA	NA	NA	NA	NA	NA	NA	NA	NA	NA	NA	NA
Mainland	Male	NA	26.964	29.002	17.408	9.156	18.114	17.804	23.226	NA	NA	NA	NA	13.85	14.129	NA	NA	NA	NA	NA	NA	NA	NA	NA	NA	NA	NA	NA	NA	NA	NA	NA	NA	NA	NA	NA	NA	NA	NA	NA	NA	NA	NA
Mainland	Male	NA	24.084	24.456	14.078	7.566	14.45	14.563	19.563	NA	NA	NA	NA	11.789	11.832	NA	NA	NA	NA	NA	NA	NA	NA	NA	NA	NA	NA	NA	NA	NA	NA	NA	NA	NA	NA	NA	NA	NA	NA	NA	NA	NA	NA
Mainland	Male	NA	7.959	7.733	8.426	5.472	8.217	9.899	14.278	NA	NA	NA	NA	7.837	7.878	NA	NA	NA	NA	NA	NA	NA	NA	NA	NA	NA	NA	NA	NA	NA	NA	NA	NA	NA	NA	NA	NA	NA	NA	NA	NA	NA	NA
Mainland	Male	NA	23.961	24.579	14.532	7.681	14.496	15.045	20.579	NA	NA	NA	NA	11.915	11.809	NA	NA	NA	NA	NA	NA	NA	NA	NA	NA	NA	NA	NA	NA	NA	NA	NA	NA	NA	NA	NA	NA	NA	NA	NA	NA	NA	NA
Mainland	Male	NA	23.089	23.323	13.812	7.469	14.19	14.889	19.138	NA	NA	NA	NA	11.146	11.097	NA	NA	NA	NA	NA	NA	NA	NA	NA	NA	NA	NA	NA	NA	NA	NA	NA	NA	NA	NA	NA	NA	NA	NA	NA	NA	NA	NA
Mainland	Male	NA	22.644	22.91	13.874	7.391	14.24	14.844	19.311	NA	NA	NA	NA	11.555	11.55	NA	NA	NA	NA	NA	NA	NA	NA	NA	NA	NA	NA	NA	NA	NA	NA	NA	NA	NA	NA	NA	NA	NA	NA	NA	NA	NA	NA
Mainland	Male	NA	26.079	26.5	17.556	8.879	18.086	17.579	24.207	NA	NA	NA	NA	14.155	14.294	NA	NA	NA	NA	NA	NA	NA	NA	NA	NA	NA	NA	NA	NA	NA	NA	NA	NA	NA	NA	NA	NA	NA	NA	NA	NA	NA	NA
Mainland	Male	NA	25.074	27.715	17.335	8.71	17.718	17.711	23.935	NA	NA	NA	NA	12.646	13.015	NA	NA	NA	NA	NA	NA	NA	NA	NA	NA	NA	NA	NA	NA	NA	NA	NA	NA	NA	NA	NA	NA	NA	NA	NA	NA	NA	NA
Mainland	Male	NA	21.713	22.103	13.156	7.412	13.281	13.911	18.631	NA	NA	NA	NA	10.93	11.172	NA	NA	NA	NA	NA	NA	NA	NA	NA	NA	NA	NA	NA	NA	NA	NA	NA	NA	NA	NA	NA	NA	NA	NA	NA	NA	NA	NA
Mainland	Male	NA	23.746	23.72	14.356	7.445	14.534	14.914	20.347	NA	NA	NA	NA	11.844	11.995	NA	NA	NA	NA	NA	NA	NA	NA	NA	NA	NA	NA	NA	NA	NA	NA	NA	NA	NA	NA	NA	NA	NA	NA	NA	NA	NA	NA
Mainland	Male	NA	22.828	23.379	15.156	7.878	15.489	15.445	20.315	NA	NA	NA	NA	11.657	11.716	NA	NA	NA	NA	NA	NA	NA	NA	NA	NA	NA	NA	NA	NA	NA	NA	NA	NA	NA	NA	NA	NA	NA	NA	NA	NA	NA	NA
Mainland	Male	NA	23.134	23.379	13.38	7.457	13.82	14.272	19.119	NA	NA	NA	NA	11.286	11.315	NA	NA	NA	NA	NA	NA	NA	NA	NA	NA	NA	NA	NA	NA	NA	NA	NA	NA	NA	NA	NA	NA	NA	NA	NA	NA	NA	NA
Mainland	Male	NA	22.658	22.296	14.314	7.378	14.634	14.576	19.26	NA	NA	NA	NA	11.73	11.65	NA	NA	NA	NA	NA	NA	NA	NA	NA	NA	NA	NA	NA	NA	NA	NA	NA	NA	NA	NA	NA	NA	NA	NA	NA	NA	NA	NA
Mainland	Male	NA	22.104	22.273	13.692	6.857	13.856	14.293	19.245	NA	NA	NA	NA	11.879	11.817	NA	NA	NA	NA	NA	NA	NA	NA	NA	NA	NA	NA	NA	NA	NA	NA	NA	NA	NA	NA	NA	NA	NA	NA	NA	NA	NA	NA
Mainland	Male	NA	27.181	27.417	16.778	8.757	17.2	17.19	22.941	NA	NA	NA	NA	13.175	13.195	NA	NA	NA	NA	NA	NA	NA	NA	NA	NA	NA	NA	NA	NA	NA	NA	NA	NA	NA	NA	NA	NA	NA	NA	NA	NA	NA	NA
Mainland	Male	NA	25.054	24.95	15.482	8.528	15.901	16.089	22.312	NA	NA	NA	NA	12.65	12.62	NA	NA	NA	NA	NA	NA	NA	NA	NA	NA	NA	NA	NA	NA	NA	NA	NA	NA	NA	NA	NA	NA	NA	NA	NA	NA	NA	NA
Mainland	Male	NA	22.484	22.693	13.012	7.178	13.423	13.401	18.516	NA	NA	NA	NA	10.888	10.924	NA	NA	NA	NA	NA	NA	NA	NA	NA	NA	NA	NA	NA	NA	NA	NA	NA	NA	NA	NA	NA	NA	NA	NA	NA	NA	NA	NA
Mainland	Male	NA	21.098	21.18	12.96	7.412	13.023	14.34	18.553	NA	NA	NA	NA	10.209	11.409	NA	NA	NA	NA	NA	NA	NA	NA	NA	NA	NA	NA	NA	NA	NA	NA	NA	NA	NA	NA	NA	NA	NA	NA	NA	NA	NA	NA
Mainland	Male	NA	24.604	24.815	15.873	8.234	16.318	16.045	21.873	NA	NA	NA	NA	12.946	13.305	NA	NA	NA	NA	NA	NA	NA	NA	NA	NA	NA	NA	NA	NA	NA	NA	NA	NA	NA	NA	NA	NA	NA	NA	NA	NA	NA	NA
Mainland	Male	NA	18.933	18.864	12.629	7.368	12.349	14.179	18.978	NA	NA	NA	NA	10.712	10.66	NA	NA	NA	NA	NA	NA	NA	NA	NA	NA	NA	NA	NA	NA	NA	NA	NA	NA	NA	NA	NA	NA	NA	NA	NA	NA	NA	NA
Mainland	Male	NA	25.917	26.108	16.905	8.473	17.339	17.089	23.09	NA	NA	NA	NA	13.298	13.43	NA	NA	NA	NA	NA	NA	NA	NA	NA	NA	NA	NA	NA	NA	NA	NA	NA	NA	NA	NA	NA	NA	NA	NA	NA	NA	NA	NA
