# Supplementary material for: Cessation of Gene Flow Associated With the Reduction of a Sexually Selected Phenotype in the Island Stag Beetle
Source: Mol Ecol. 2026 Jun 25;35(12):e70435. doi: 10.1111/mec.70435 (PMC13294831; doi:10.1111/mec.70435)
Supplement: Supplementary file 9 — Table S3: Results of Analysis of Covariance (ANCOVA) for morphological scaling relationships among populations. This table provides the F‐statistics and p‐values for both interaction (population × body size) and additive (population + body size) models across various body parts, including mandible length, head width, and limb segments. [file MEC-35-e70435-s011.xlsx]

## Sheet: Sheet1
Body parts	Comparison	t.ratio (Interaction)	p-value (Interaction)	t.ratio (Additive)	p-value (Additive)	Body parts	Comparison	t.ratio (Interaction)	p-value (Interaction)	t.ratio (Additive)	p-value (Additive)	Body parts	Comparison	t.ratio (Interaction)	p-value (Interaction)	t.ratio (Additive)	p-value (Additive)
Mandible length (left/right average)	Mainland vs. O-shima	6.02	<.0001	4.89	<.0001	Fore tarsus length (left/right average)	Mainland vs. O-shima	-5.88	<.0001	-5.71	<.0001	Fore tibial length (left/right average)	Mainland vs. O-shima	-1.32	1	-0.79	1
	Mainland vs. Nii-jima	9.08	<.0001	8.26	<.0001		Mainland vs. Nii-jima	-1.41	1	-1.35	1		Mainland vs. Nii-jima	9.38	<.0001	9.35	<.0001
	Mainland vs. Kozu-shima	12.74	<.0001	12.46	<.0001		Mainland vs. Kozu-shima	2.06	0.4104	2.83	0.0514		Mainland vs. Kozu-shima	13.94	<.0001	14	<.0001
	Mainland vs. Hachijo-jima	17.91	<.0001	18.88	<.0001		Mainland vs. Hachijo-jima	24.51	<.0001	26.08	<.0001		Mainland vs. Hachijo-jima	21.52	<.0001	22.77	<.0001
	O-shima vs. Nii-jima	2.31	0.22	2.57	0.1072		O-shima vs. Nii-jima	3.47	0.0063	3.4	0.0081		O-shima vs. Nii-jima	8.41	<.0001	8.04	<.0001
	O-shima vs. Kozu-shima	4.74	<.0001	5.27	<.0001		O-shima vs. Kozu-shima	6.27	<.0001	6.78	<.0001		O-shima vs. Kozu-shima	11.71	<.0001	11.37	<.0001
	O-shima vs. Hachijo-jima	8.11	<.0001	8.96	<.0001		O-shima vs. Hachijo-jima	23.14	<.0001	23.69	<.0001		O-shima vs. Hachijo-jima	16.79	<.0001	17.2	<.0001
	Nii-jima vs. Kozu-shima	2.37	0.188	2.62	0.0935		Nii-jima vs. Kozu-shima	2.69	0.0781	3.28	0.0122		Nii-jima vs. Kozu-shima	3.07	0.0249	3.01	0.0299
	Nii-jima vs. Hachijo-jima	5.68	<.0001	6.23	<.0001		Nii-jima vs. Hachijo-jima	19.57	<.0001	20.45	<.0001		Nii-jima vs. Hachijo-jima	7.84	<.0001	8.38	<.0001
	Kozu-shima vs. Hachijo-jima	3.36	0.0091	3.74	0.0024		Kozu-shima vs. Hachijo-jima	17.47	<.0001	18.46	<.0001		Kozu-shima vs. Hachijo-jima	4.83	<.0001	5.62	<.0001
Head width	Mainland vs. O-shima	2.41	0.1672	1.86	0.6383	Mid tarsus length (left/right average)	Mainland vs. O-shima	-5.14	<.0001	-4.2	<.0001	Mid tibial length (left/right average)	Mainland vs. O-shima	3.58	0.0045	3.91	0.0013
	Mainland vs. Nii-jima	7.07	<.0001	6.9	<.0001		Mainland vs. Nii-jima	0.18	1	0.05	1		Mainland vs. Nii-jima	11.88	<.0001	12.01	<.0001
	Mainland vs. Kozu-shima	8.12	<.0001	8.76	<.0001		Mainland vs. Kozu-shima	2.97	0.0338	3.09	0.0229		Mainland vs. Kozu-shima	13.02	<.0001	12.94	<.0001
	Mainland vs. Hachijo-jima	18.29	<.0001	19.43	<.0001		Mainland vs. Hachijo-jima	26.52	<.0001	26.89	<.0001		Mainland vs. Hachijo-jima	17.98	<.0001	19.28	<.0001
	O-shima vs. Nii-jima	3.58	0.0043	3.87	0.0014		O-shima vs. Nii-jima	4.34	<.0001	3.4	0.0082		O-shima vs. Nii-jima	6.32	<.0001	6.35	<.0001
	O-shima vs. Kozu-shima	4.17	<.0001	4.99	<.0001		O-shima vs. Kozu-shima	6.62	<.0001	5.89	<.0001		O-shima vs. Kozu-shima	6.8	<.0001	6.57	<.0001
	O-shima vs. Hachijo-jima	11.25	<.0001	11.91	<.0001		O-shima vs. Hachijo-jima	23.81	<.0001	23.21	<.0001		O-shima vs. Hachijo-jima	9.75	<.0001	10.37	<.0001
	Nii-jima vs. Kozu-shima	0.47	1	0.93	1		Nii-jima vs. Kozu-shima	2.18	0.3086	2.38	0.1841		Nii-jima vs. Kozu-shima	0.23	1	-0.11	1
	Nii-jima vs. Hachijo-jima	7.44	<.0001	7.73	<.0001		Nii-jima vs. Hachijo-jima	19.81	<.0001	19.94	<.0001		Nii-jima vs. Hachijo-jima	2.91	0.0409	3.31	0.0111
	Kozu-shima vs. Hachijo-jima	7.23	<.0001	7.33	<.0001		Kozu-shima vs. Hachijo-jima	18.46	<.0001	18.95	<.0001		Kozu-shima vs. Hachijo-jima	2.81	0.0556	3.74	0.0025
Elytra width	Mainland vs. O-shima	-5.38	<.0001	-5.21	<.0001	Hind tarsus length (left/right average)	Mainland vs. O-shima	-8.75	<.0001	-8.12	<.0001	Hind tibial length (left/right average)	Mainland vs. O-shima	0.76	1	1.26	1
	Mainland vs. Nii-jima	-5.04	<.0001	-4.76	<.0001		Mainland vs. Nii-jima	-1.88	0.6177	-2.04	0.426		Mainland vs. Nii-jima	15.91	<.0001	15.32	<.0001
	Mainland vs. Kozu-shima	-6.36	<.0001	-4.94	<.0001		Mainland vs. Kozu-shima	-0.34	1	-0.11	1		Mainland vs. Kozu-shima	15.76	<.0001	15.39	<.0001
	Mainland vs. Hachijo-jima	-0.1	1	1.83	0.6823		Mainland vs. Hachijo-jima	28.34	<.0001	28.34	<.0001		Mainland vs. Hachijo-jima	19.78	<.0001	20.81	<.0001
	O-shima vs. Nii-jima	0.3	1	0.37	1		O-shima vs. Nii-jima	5.74	<.0001	4.96	<.0001		O-shima vs. Nii-jima	11.87	<.0001	11.18	<.0001
	O-shima vs. Kozu-shima	-0.46	1	0.59	1		O-shima vs. Kozu-shima	7.23	<.0001	6.81	<.0001		O-shima vs. Kozu-shima	11.28	<.0001	10.66	<.0001
	O-shima vs. Hachijo-jima	4.4	<.0001	5.82	<.0001		O-shima vs. Hachijo-jima	28.36	<.0001	27.7	<.0001		O-shima vs. Hachijo-jima	13.62	<.0001	13.92	<.0001
	Nii-jima vs. Kozu-shima	-0.77	1	0.2	1		Nii-jima vs. Kozu-shima	1.32	1	1.66	0.9893		Nii-jima vs. Kozu-shima	-1.26	1	-1.25	1
	Nii-jima vs. Hachijo-jima	4.11	<.0001	5.53	<.0001		Nii-jima vs. Hachijo-jima	23.16	<.0001	23.1	<.0001		Nii-jima vs. Hachijo-jima	0.42	1	1.23	1
	Kozu-shima vs. Hachijo-jima	5.1	<.0001	5.78	<.0001		Kozu-shima vs. Hachijo-jima	22.96	<.0001	23.2	<.0001		Kozu-shima vs. Hachijo-jima	1.89	0.6102	2.84	0.0503
