# Supplementary material for: Cessation of Gene Flow Associated With the Reduction of a Sexually Selected Phenotype in the Island Stag Beetle
Source: Mol Ecol. 2026 Jun 25;35(12):e70435. doi: 10.1111/mec.70435 (PMC13294831; doi:10.1111/mec.70435)
Supplement: Supplementary file 10 — Table S4: Metadata and DDBJ accession numbers for mitochondrial COI sequences. [file MEC-35-e70435-s015.xlsx]

## Sheet: Sheet1
ID	Species	Subspecies	Collection site (Prefecture : Region)	Collection_Date	Sex	DDBJ_Accession	Protein_ID
toku_m_1	P. dissimilis	makinoi	Kagoshima: Tokunoshima, Isen, Asan	2017_7_11	male	LC916166	BHQ36115
toku_m_2	P. dissimilis	makinoi	Kagoshima: Tokunoshima, Isen, Asan	2017_7_11	male	LC916167	BHQ36116
yaku_m_1	P. inclinatus	yakushimaensis	Kagoshima: Yakushima, Anbo, Yakusugi Museum	2017_7_20	male	LC916168	BHQ36117
yaku_m_2	P. inclinatus	yakushimaensis	Kagoshima: Yakushima, Anbo, Yakusugi Museum	2017_7_20	male	LC916169	BHQ36118
kuchi_m_1	P. inclinatus	kuchinoerabuensis	Kagoshima: Kuchinoerabujima, Kuchinoerabu	2017_7_29	male	LC916170	BHQ36119
kuchi_m_2	P. inclinatus	kuchinoerabuensis	Kagoshima: Kuchinoerabujima, Kuchinoerabu	2017_7_29	male	LC916171	BHQ36120
mie_m_1	P. inclinatus	inclinatus	Mie: Komono, Yamanoyu Onsen	2017	male	LC916172	BHQ36121
mie_f_1	P. inclinatus	inclinatus	Mie: Komono, Yamanoyu Onsen	2017	female	LC916173	BHQ36122
mie_m_3	P. inclinatus	inclinatus	Mie: Komono, Yamanoyu Onsen	2017	male	LC916174	BHQ36123
kagawa_m_1	P. inclinatus	inclinatus	Kagawa: Miki, Nijinotaki	2017_8_24	male	LC916175	BHQ36124
miyazaki_m_1	P. inclinatus	inclinatus	Miyazaki: Miyakonojo, Miike	2016_6_18	male	LC916176	BHQ36125
miyazaki_m_2	P. inclinatus	inclinatus	Miyazaki: Miyakonojo, Miike	2016_6_18	male	LC916177	BHQ36126
shizu_no36	P. inclinatus	inclinatus	Shizuoka: Izu, Shimoshiroiwa	2010_7_4	NA	LC916178	BHQ36127
shimoda_m_1	P. inclinatus	inclinatus	Shizuoka: Shimoda, Mount Nesugata	2012_7_24	male	LC916179	BHQ36128
shimoda_m_2	P. inclinatus	inclinatus	Shizuoka: Shimoda, Mount Nesugata	2012_7_24	male	LC916180	BHQ36129
shimoda_f_2	P. inclinatus	inclinatus	Shizuoka: Shimoda, Mount Nesugata	2012_7_24	female	LC916181	BHQ36130
shimoda_f_3	P. inclinatus	inclinatus	Shizuoka: Shimoda, Mount Nesugata	2012_7_24	female	LC916182	BHQ36131
oo_f_1	P. inclinatus	inclinatus	Tokyo: Izu Oshima, Nomashi	2016_9_6	female	LC916183	BHQ36132
oo_f_2	P. inclinatus	inclinatus	Tokyo: Izu Oshima, Nomashi	2016_9_6	female	LC916184	BHQ36133
oo_f_3	P. inclinatus	inclinatus	Tokyo: Izu Oshima, Nomashi	2016_9_6	female	LC916185	BHQ36134
oo_f_4	P. inclinatus	inclinatus	Tokyo: Izu Oshima, Nomashi	2016_9_6	female	LC916186	BHQ36135
oo_m_4	P. inclinatus	inclinatus	Tokyo: Izu Oshima, Motomachi	2011_9_5	male	LC916187	BHQ36136
oo_m_5	P. inclinatus	inclinatus	Tokyo: Izu Oshima, Motomachi	2011_9_6	male	LC916188	BHQ36137
oo_m_6	P. inclinatus	inclinatus	Tokyo: Izu Oshima, Motomachi	2011_9_7	male	LC916189	BHQ36138
oo_f_8	P. inclinatus	inclinatus	Tokyo: Izu Oshima, Nomashi	2016_9_6	female	LC916190	BHQ36139
oo_f_9	P. inclinatus	inclinatus	Tokyo: Izu Oshima, Nomashi	2016_9_6	female	LC916191	BHQ36140
oo_f_13	P. inclinatus	inclinatus	Tokyo: Izu Oshima, Nomashi	2016_9_6	female	LC916192	BHQ36141
oo_f_18	P. inclinatus	inclinatus	Tokyo: Izu Oshima, Nomashi	2016_9_6	female	LC916193	BHQ36142
oo_f_20	P. inclinatus	inclinatus	Tokyo: Izu Oshima, Sashikiji	2011_9_9	female	LC916194	BHQ36143
oo_f_21	P. inclinatus	inclinatus	Tokyo: Izu Oshima, Sashikiji	2011_9_9	female	LC916195	BHQ36144
oo_f_22	P. inclinatus	inclinatus	Tokyo: Izu Oshima, Sashikiji	2011_9_9	female	LC916196	BHQ36145
oo_f_23	P. inclinatus	inclinatus	Tokyo: Izu Oshima, Sashikiji	2011_9_9	female	LC916197	BHQ36146
oo_f_24	P. inclinatus	inclinatus	Tokyo: Izu Oshima, Sashikiji	2011_9_9	female	LC916198	BHQ36147
oo_f_25	P. inclinatus	inclinatus	Tokyo: Izu Oshima, Sashikiji	2011_9_9	female	LC916199	BHQ36148
toshi_m_1	P. inclinatus	inclinatus	Tokyo: Toshima, Miyatsukayama	2013_7_2	male	LC916200	BHQ36149
toshi_f_1	P. inclinatus	inclinatus	Tokyo: Toshima, Miyatsukayama	2013_7_2	female	LC916201	BHQ36150
toshi_m_2	P. inclinatus	inclinatus	Tokyo: Toshima, Miyatsukayama	2013_7_2	male	LC916202	BHQ36151
toshi_m_3	P. inclinatus	inclinatus	Tokyo: Toshima, Usuigo	2012_7_26	male	LC916203	BHQ36152
toshi_f_3	P. inclinatus	inclinatus	Tokyo: Toshima, Usuigo	2012_7_26	female	LC916204	BHQ36153
toshi_m_4	P. inclinatus	inclinatus	Tokyo: Toshima, Usuigo	2012_7_26	male	LC916205	BHQ36154
toshi_f_4	P. inclinatus	inclinatus	Tokyo: Toshima, Usuigo	2012_7_26	female	LC916206	BHQ36155
toshi_m_6	P. inclinatus	inclinatus	Tokyo: Toshima, Usuigo	2012_7_26	male	LC916207	BHQ36156
toshi_m_7	P. inclinatus	inclinatus	Tokyo: Toshima, Usuigo	2012_7_26	male	LC916208	BHQ36157
toshi_m_9	P. inclinatus	inclinatus	Tokyo: Toshima, Usuigo	2012_7_26	male	LC916209	BHQ36158
shiki_m_1	P. inclinatus	miyakejimaensis	Tokyo: Shikinejima, Yacho-no-komichi	2016_8_5	male	LC916210	BHQ36159
shiki_f_1	P. inclinatus	miyakejimaensis	Tokyo: Shikinejima, Center	2016_8_5	female	LC916211	BHQ36160
shiki_f_2	P. inclinatus	miyakejimaensis	Tokyo: Shikinejima, Deaibashi	2016_8_5	female	LC916212	BHQ36161
shiki_m_2	P. inclinatus	miyakejimaensis	Tokyo: Shikinejima, Okama Bay	2016_8_6	male	LC916213	BHQ36162
shiki_m_3	P. inclinatus	miyakejimaensis	Tokyo: Shikinejima, Yacho-no-komichi	2016_8_7	male	LC916214	BHQ36163
shiki_f_3	P. inclinatus	miyakejimaensis	Tokyo: Shikinejima, Center	2016_8_5	female	LC916215	BHQ36164
shiki_f_4	P. inclinatus	miyakejimaensis	Tokyo: Shikinejima, Center	2016_8_5	female	LC916216	BHQ36165
shiki_f_6	P. inclinatus	miyakejimaensis	Tokyo: Shikinejima, Deaibashi	2016_8_6	female	LC916217	BHQ36166
shiki_f_7	P. inclinatus	miyakejimaensis	Tokyo: Shikinejima, Oura	2016_8_6	female	LC916218	BHQ36167
shiki_f_8	P. inclinatus	miyakejimaensis	Tokyo: Shikinejima, Deaibashi	2016_8_6	female	LC916219	BHQ36168
shiki_f_9	P. inclinatus	miyakejimaensis	Tokyo: Shikinejima, Center	2016_8_6	female	LC916220	BHQ36169
shiki_f_10	P. inclinatus	miyakejimaensis	Tokyo: Shikinejima, Southern part	2016_8_6	female	LC916221	BHQ36170
shiki_f_11	P. inclinatus	miyakejimaensis	Tokyo: Shikinejima, Southern part	2016_8_6	female	LC916222	BHQ36171
shiki_f_12	P. inclinatus	miyakejimaensis	Tokyo: Shikinejima, Yacho-no-komichi	2016_8_7	female	LC916223	BHQ36172
ni_m_1	P. inclinatus	miyakejimaensis	Tokyo: Niijima, Niijimahonson	2016_8_9	male	LC916224	BHQ36173
ni_f_1	P. inclinatus	miyakejimaensis	Tokyo: Niijima, Niijimahonson, Habushi	2016_8_9	female	LC916225	BHQ36174
ni_f_2	P. inclinatus	miyakejimaensis	Tokyo: Niijima, Niijimahonson	2016_8_9	female	LC916226	BHQ36175
ni_f_3	P. inclinatus	miyakejimaensis	Tokyo: Niijima, Niijimahonson, Mount Ato	2016_8_9	female	LC916227	BHQ36176
ni_m_5	P. inclinatus	miyakejimaensis	Tokyo: Niijima, Niijimahonson, Southeastern part	2016_8_9	male	LC916228	BHQ36177
ni_m_6	P. inclinatus	miyakejimaensis	Tokyo: Niijima, Niijimahonson, Wakago	2016_8_9	male	LC916229	BHQ36178
ni_f_10	P. inclinatus	miyakejimaensis	Tokyo: Niijima, Niijimahonson, Habushi	2016_8_10	female	LC916230	BHQ36179
ni_m_10	P. inclinatus	miyakejimaensis	Tokyo: Niijima, Niijimahonson	2016_8_10	male	LC916231	BHQ36180
ni_f_11	P. inclinatus	miyakejimaensis	Tokyo: Niijima, Niijimahonson, Wakago	2016_8_10	female	LC916232	BHQ36181
ni_m_13	P. inclinatus	miyakejimaensis	Tokyo: Niijima, Niijimahonson, Mount Ato	2016_8_10	male	LC916233	BHQ36182
ni_no48	P. inclinatus	miyakejimaensis	Tokyo: Niijima, Niijimahonson	2012_7_25	NA	LC916234	BHQ36183
Kozu_m_1	P. inclinatus	miyakejimaensis	Tokyo: Kozushima, Takou Bay	2011_8_16	male	LC916235	BHQ36184
Kozu_f_2	P. inclinatus	miyakejimaensis	Tokyo: Kozushima, Takou Bay	2011_8_16	female	LC916236	BHQ36185
Kozu_m_2	P. inclinatus	miyakejimaensis	Tokyo: Kozushima, Teppoba	2011_8_16	male	LC916237	BHQ36186
Kozu_f_1	P. inclinatus	miyakejimaensis	Tokyo: Kozushima, Takou Bay	2011_8_16	female	LC916238	BHQ36187
Kozu_f_3	P. inclinatus	miyakejimaensis	Tokyo: Kozushima, Takou Bay	2011_8_16	female	LC916239	BHQ36188
Kozu_f_4	P. inclinatus	miyakejimaensis	Tokyo: Kozushima, Takou Bay	2011_8_16	female	LC916240	BHQ36189
Kozu_f_5	P. inclinatus	miyakejimaensis	Tokyo: Kozushima, Takou Bay	2011_8_16	female	LC916241	BHQ36190
Kozu_m_5	P. inclinatus	miyakejimaensis	Tokyo: Kozushima, Mount Tenjo	2011_8_17	male	LC916242	BHQ36191
Kozu_m_6	P. inclinatus	miyakejimaensis	Tokyo: Kozushima, Mount Kanoto	2011_8_16	male	LC916243	BHQ36192
Kozu_f_6	P. inclinatus	miyakejimaensis	Tokyo: Kozushima, Yamakawa	2011_8_16	female	LC916244	BHQ36193
Kozu_m_7	P. inclinatus	miyakejimaensis	Tokyo: Kozushima, Mount Kanoto	2011_8_16	male	LC916245	BHQ36194
Kozu_f_8	P. inclinatus	miyakejimaensis	Tokyo: Kozushima, Mount Tenjo	2011_8_17	female	LC916246	BHQ36195
miyake_m_1	P. inclinatus	miyakejimaensis	Tokyo: Miyakejima, Ako	2013_7_26	male	LC916247	BHQ36196
miyake_f_1	P. inclinatus	miyakejimaensis	Tokyo: Miyakejima, Miike	2013_7_26	female	LC916248	BHQ36197
miyake_m_2	P. inclinatus	miyakejimaensis	Tokyo: Miyakejima, Iidani	2013_7_26	male	LC916249	BHQ36198
miyake_f_2	P. inclinatus	miyakejimaensis	Tokyo: Miyakejima, Iidani	2013_7_26	female	LC916250	BHQ36199
miyake_m_3	P. inclinatus	miyakejimaensis	Tokyo: Miyakejima, Iidani	2013_7_26	male	LC916251	BHQ36200
miyake_f_3	P. inclinatus	miyakejimaensis	Tokyo: Miyakejima, Iidani	2013_7_26	female	LC916252	BHQ36201
miyake_m_4	P. inclinatus	miyakejimaensis	Tokyo: Miyakejima, Iidani	2013_7_26	male	LC916253	BHQ36202
miyake_f_5	P. inclinatus	miyakejimaensis	Tokyo: Miyakejima, Iidani	2013_7_26	female	LC916254	BHQ36203
miyake_f_6	P. inclinatus	miyakejimaensis	Tokyo: Miyakejima, Iidani	2013_7_26	female	LC916255	BHQ36204
miyake_f_7	P. inclinatus	miyakejimaensis	Tokyo: Miyakejima, Iidani	2013_7_26	female	LC916256	BHQ36205
miyake_f_9	P. inclinatus	miyakejimaensis	Tokyo: Miyakejima, Iidani	2013_7_26	female	LC916257	BHQ36206
miyake_f_10	P. inclinatus	miyakejimaensis	Tokyo: Miyakejima, Iidani	2013_7_26	female	LC916258	BHQ36207
miyake_f_11	P. inclinatus	miyakejimaensis	Tokyo: Miyakejima, Iidani	2013_7_26	female	LC916259	BHQ36208
mikura_m_1	P. inclinatus	mikuraensis	Tokyo: Mikurajima	2011_8_9	male	LC916260	BHQ36209
mikura_f_2	P. inclinatus	mikuraensis	Tokyo: Mikurajima	2011_8_9	female	LC916261	BHQ36210
hachi_f_1	P. hachijoensis	hachijoensis	Tokyo: Hachijojima, Sueyoshi	2016_6_17	female	LC916262	BHQ36211
hachi_f_2	P. hachijoensis	hachijoensis	Tokyo: Hachijojima, Imanegahana	2016_6_17	female	LC916263	BHQ36212
hachi_m_4	P. hachijoensis	hachijoensis	Tokyo: Hachijojima, Mount Mihara	2016_6_18	male	LC916264	BHQ36213
hachi_f_4	P. hachijoensis	hachijoensis	Tokyo: Hachijojima, Imanegahana	2016_6_17	female	LC916265	BHQ36214
hachi_f_5	P. hachijoensis	hachijoensis	Tokyo: Hachijojima, Imanegahana	2016_6_17	female	LC917058	BHQ36215
hachi_f_6	P. hachijoensis	hachijoensis	Tokyo: Hachijojima, Imanegahana	2016_6_17	female	LC917059	BHQ36216
hachi_f_8	P. hachijoensis	hachijoensis	Tokyo: Hachijojima, Noboryo-toge	2016_6_17	female	LC917060	BHQ36217
hachi_m_8	P. hachijoensis	hachijoensis	Tokyo: Hachijojima, Nakanogo	2016_6_20	male	LC917061	BHQ36218
hachi_f_9	P. hachijoensis	hachijoensis	Tokyo: Hachijojima, Imanegahana	2016_6_18	female	LC917062	BHQ36219
hachi_m_9	P. hachijoensis	hachijoensis	Tokyo: Hachijojima, Noboryo-toge	2016_6_17	male	LC917063	BHQ36220
hachi_f_12	P. hachijoensis	hachijoensis	Tokyo: Hachijojima, Mount Mihara	2016_6_18	female	LC917064	BHQ36221
hachi_m_13	P. hachijoensis	hachijoensis	Tokyo: Hachijojima, Imanegahana	2016_6_17	male	LC917065	BHQ36222
hachi_m_14	P. hachijoensis	hachijoensis	Tokyo: Hachijojima, Imanegahana	2016_6_17	male	LC917066	BHQ36223
hachi_f_15	P. hachijoensis	hachijoensis	Tokyo: Hachijojima, Imanegahana	2016_6_18	female	LC917067	BHQ36224
hachi_m_16	P. hachijoensis	hachijoensis	Tokyo: Hachijojima, Imanegahana	2016_6_17	male	LC917068	BHQ36225
hachi_f_18	P. hachijoensis	hachijoensis	Tokyo: Hachijojima, Imanegahana	2016_6_17	female	LC917069	BHQ36226
15hachi_f_1	P. hachijoensis	hachijoensis	Tokyo: Hachijojima, Sueyoshi	2016_6_28	female	LC917070	BHQ36227
16hachi_m_1	P. hachijoensis	hachijoensis	Tokyo: Hachijojima, Noboryo-toge	2016_6_17	male	LC917071	BHQ36228
16hachi_m_2	P. hachijoensis	hachijoensis	Tokyo: Hachijojima, Noboryo-toge	2016_6_17	male	LC917072	BHQ36229
16hachi_f_2	P. hachijoensis	hachijoensis	Tokyo: Hachijojima, Noboryo-toge	2016_6_17	female	LC917073	BHQ36230
Pdis-amam-p90	P. dissimilis	dissimilis	Kagoshima: Amami Oshima, Kasari, Usyuku	2023_7	male	LC917074	BHQ36231
Pdis-oppa-p41	P. dissimilis	okinawanus	Okinawa: Nakijin, Jana, Mount Oppadake	2023_8	male	LC917075	BHQ36232
Pdis-yamb_p98	P. dissimilis	okinawanus	Okinawa: Kunigami, Yanbaru Forest	2023_7	male	LC917076	BHQ36233
PdisE-nak-p101	P. dissimilis	elegans	Kagoshima: Tokara Islands, Nakanoshima	2023_8	male	LC917077	BHQ36234
Phac-p100	P. hachijoensis	hachijoensis	Tokyo: Hachijojima, Kashitate	2023_5	female	LC917078	BHQ36235
Phac-p103	P. hachijoensis	hachijoensis	Tokyo: Hachijojima, Sueyoshi	2023_5	male	LC917079	BHQ36236
hac-p36	P. hachijoensis	hachijoensis	Tokyo: Hachijojima, Bouei-doro	2023_5	male	LC917080	BHQ36237
Phac-p37	P. hachijoensis	hachijoensis	Tokyo: Hachijojima, Bouei-doro	2023_5	male	LC917081	BHQ36238
Phac-p38	P. hachijoensis	hachijoensis	Tokyo: Hachijojima, Bouei-doro	2023_5	male	LC917082	BHQ36239
Phac-p39	P. hachijoensis	hachijoensis	Tokyo: Hachijojima, Bouei-doro	2023_5	male	LC917083	BHQ36240
Phac-p40	P. hachijoensis	hachijoensis	Tokyo: Hachijojima, Bouei-doro	2023_5	male	LC917084	BHQ36241
Pinc-aom-p97	P. inclinatus	inclinatus	Aomori: Towada, Lake Towada	2023_8	male	LC917085	BHQ36242
Pinc-biei-p10	P. inclinatus	inclinatus	Hokkaido: Biei, Shirogane	2023_8	male	LC917086	BHQ36243
Pinc-fuku-p22	P. inclinatus	inclinatus	Fukuoka: Fukuoka, Nishi, Motooka	2023_8	male	LC917087	BHQ36244
Pinc-iwate-p19	P. inclinatus	inclinatus	Iwate: Oshu, Isawa Wakayanagi, Ohiranoya	2023_8	male	LC917088	BHQ36245
Pinc-izoo-p84	P. inclinatus	inclinatus	Tokyo: Izu Oshima, Okada, Sawadachi	2023_9	male	LC917089	BHQ36246
Pinc-izoo-p85	P. inclinatus	inclinatus	Tokyo: Izu Oshima, Okada, Sawadachi	2023_9	male	LC917090	BHQ36247
Pinc-izoo-p86	P. inclinatus	inclinatus	Tokyo: Izu Oshima, Okada, Sawadachi	2023_9	male	LC917091	BHQ36248
Pinc-izoo-p87	P. inclinatus	inclinatus	Tokyo: Izu Oshima, Okada, Sawadachi	2023_9	male	LC917092	BHQ36249
Pinc-miyaz-p43	P. inclinatus	inclinatus	Miyazaki: Morotsuka, Mount Morotsuka	2023_8	male	LC917093	BHQ36250
Pinc-nag-p11	P. inclinatus	inclinatus	Nagano: Saku, Imai	2023_8	male	LC917094	BHQ36251
Pinc-nii-p96	P. inclinatus	miyakejimaensis	Tokyo: Niijima, Mukaiyama	2023	male	LC917095	BHQ36252
Pinc-tmu-p2	P. inclinatus	inclinatus	Tokyo: Hachioji, Tokyo Metropolitan University	2023_8	male	LC917096	BHQ36253
Pinc-tmu-p3	P. inclinatus	inclinatus	Tokyo: Hachioji, Tokyo Metropolitan University	2023_8	male	LC917097	BHQ36254
Pinc-syari-p79	P. inclinatus	inclinatus	Hokkaido: Syari, Kiyosato	2023_8	male	LC917098	BHQ36255
Pinc-tmu-p99	P. inclinatus	inclinatus	Tokyo: Hachioji, Tokyo Metropolitan University	2023_8	male	LC917099	BHQ36256
Pinc-tochig-p31	P. inclinatus	inclinatus	Tochigi: Nasushiobara	2023_8	male	LC917100	BHQ36257
Pinc-yaku-p49	P. inclinatus	yakushimaensis	Kagoshima: Yakushima, Anbo	2023_8	male	LC917101	BHQ36258
Pinc-yamag-p59	P. inclinatus	inclinatus	Yamaguchi: Yamaguchi, Tokuji	2023_8	male	LC917102	BHQ36259
Pinc-tmu-p1	P. inclinatus	inclinatus	Tokyo: Hachioji, Tokyo Metropolitan University	2023_7	male	LC917103	BHQ36260
Ppse-irio-p102	P. pseudodissimilis	pseudodissimilis	Okinawa: Iriomotejima	2023	male	LC917104	BHQ36261
Pinc-miyak-p88	P. inclinatus	miyakejimaensis	Tokyo: Miyakejima, Tsubota, Mount Sanshichi	2023_8_17	male	LC917105	BHQ36262
