# Supplementary material for: Cessation of Gene Flow Associated With the Reduction of a Sexually Selected Phenotype in the Island Stag Beetle
Source: Mol Ecol. 2026 Jun 25;35(12):e70435. doi: 10.1111/mec.70435 (PMC13294831; doi:10.1111/mec.70435)
Supplement: Supplementary file 11 — Table S5: Metadata for Whole Genome Resequencing (WGS) samples. [file MEC-35-e70435-s003.xlsx]

## Sheet: Sheet1
ID	Species	Subspecies	Collection site (Prefecture : Region)	Sex	Raw data of WGS-Illumina (Gb)	Mapping rate to reference genome (%)	Average coverage	DDBJ accession
p36	P. hachijoensis	hachijoensis	Tokyo : Hachijo-jima Kashitate	Male	7.09	91.52	23.06	SAMD01605077
p37	P. hachijoensis	hachijoensis	Tokyo : Hachijo-jima Mitsune	Male	6.21	93.53	20.74	SAMD01605078
p38	P. hachijoensis	hachijoensis	Tokyo : Hachijo-jima Mitsune	Male	10.16	98.51	35.39	SAMD01605079
p39	P. hachijoensis	hachijoensis	Tokyo : Hachijo-jima Kashitate	Male	5.56	97.49	19.39	SAMD01605080
p40	P. hachijoensis	hachijoensis	Tokyo : Hachijo-jima Kashitate	Male	9.52	99.23	33.45	SAMD01605081
p100	P. hachijoensis	hachijoensis	Tokyo : Hachijo-jima N.A.	Female	7.15	97.87	25.13	SAMD01605082
p103	P. hachijoensis	hachijoensis	Tokyo : Hachijo-jima Sueyoshi	Male	11.51	99.27	40.32	SAMD01605083
p97	P. inclinatus	inclinatus	Aomori : Lake Towada	Male	8.1	96.45	27.37	SAMD01605084
p10	P. inclinatus	inclinatus	Hokkaido : Biei	Male	5.65	99.15	19.81	SAMD01605085
p19	P. inclinatus	inclinatus	Iwate : Oshu	Male	5.22	99.18	18.13	SAMD01605086
p11	P. inclinatus	inclinatus	Nagano : Saku	Male	5.9	98.18	20.33	SAMD01605087
p79	P. inclinatus	inclinatus	Hokkaido : Syari	Male	6.92	99.05	24.22	SAMD01605088
p31	P. inclinatus	inclinatus	Tochigi : Nasushiobara	Male	6.94	99.38	24.18	SAMD01605089
p22	P. inclinatus	inclinatus	Fukuoka : Nishi	Male	6.64	99.32	23.16	SAMD01605090
p43	P. inclinatus	inclinatus	Miyazaki : Higashiusuki	Male	3.59	99.36	12.67	SAMD01605091
p49	P. inclinatus	yakushimaensis	Kagoshima : Yaku-shima	Male	3.68	98.94	13.04	SAMD01605092
p59	P. inclinatus	inclinatus	Yamaguchi : Tokuchi	Male	4.29	99.07	15.05	SAMD01605093
p1	P. inclinatus	inclinatus	Tokyo : Hachioji Minamiosawa	Male	6.01	99.52	20.41	SAMD01605094
p2	P. inclinatus	inclinatus	Tokyo : Hachioji Minamiosawa	Male	5.85	98.4	20.22	SAMD01605095
p3	P. inclinatus	inclinatus	Tokyo : Hachioji Minamiosawa	Male	8.07	99.36	23.41	SAMD01605096
p99	P. inclinatus	inclinatus	Tokyo : Hachioji Minamiosawa	Male	8.07	99.39	28.11	SAMD01605097
p84	P. inclinatus	inclinatus	Tokyo : O-shima Okata	Male	6.99	98.96	24.36	SAMD01605098
p85	P. inclinatus	inclinatus	Tokyo : O-shima Okata	Male	9.42	99.39	32.74	SAMD01605099
p86	P. inclinatus	inclinatus	Tokyo : O-shima Okata	Male	9.49	99.32	32.99	SAMD01605100
p87	P. inclinatus	inclinatus	Tokyo : O-shima Okata	Male	9.57	99.3	33.18	SAMD01605101
p88	P. inclinatus	miyakejimaensis	Tokyo : Miyake-jima Tsubota	Male	8.36	99.26	29.37	SAMD01605102
p96	P. inclinatus	miyakejimaensis	Tokyo : Nii-jima Mukouyama	Male	6.49	99.03	22.84	SAMD01605103
p90	P. dissimilis	dissimilis	Kagoshima : Amami-o-shima	Male	9.33	98.9	34.99	SAMD01605104
p41	P. dissimilis	okinawanus	Okinawa : Okinawa-main-island	Male	5.96	97.89	22.51	SAMD01605105
p98	P. dissimilis	okinawanus	Okinawa : Okinawa-main-island	Male	8.89	99.04	33.95	SAMD01605106
p101	P. dissimilis	elegans	Kagoshima : Nakano-shima	Male	10.59	98.36	39.27	SAMD01605107
p102	P. pseudodissimilis	pseudodissimilis	Okinawa : Iriomote-jima	Male	9.6	96.77	35.07	SAMD01605108
