# Supplementary material for: Cessation of Gene Flow Associated With the Reduction of a Sexually Selected Phenotype in the Island Stag Beetle
Source: Mol Ecol. 2026 Jun 25;35(12):e70435. doi: 10.1111/mec.70435 (PMC13294831; doi:10.1111/mec.70435)
Supplement: Supplementary file 12 — Table S6: Summary of the de novo genome assembly and annotation for Prosopocoilus inclinatus. [file MEC-35-e70435-s007.xlsx]

## Sheet: Sheet1
Species	P. inc. inclinatus
Raw data of WGS-Nanopore (Gb)	15.27
Raw data of RNA-seq (Gb)	4.38
Total length (bp)	633082416
GC content (%)	35.08
Repeat Ratio (%)	52.05
Number of contigs	6195
N50	213213
Length of anchoring to 12 pseudochromosomes (bp)	582221555
Percentage of anchoring to 12 pseudochromosomes (%)	91.9
Number of predicted genes	16080
Number of GO-annotated genes (eggNOG-mapper)	8122
BUSCO completeness (endopterygota_odb10, n=2124, genome, %)	97.5 (2070)
Complete and single-copy BUSCOs	93.6 (1988)
Complete and duplicated BUSCOs	3.9 (82)
Fragmented BUSCOs	1.3 (27)
Missing BUSCOs	1.3 (27)
BUSCO completeness (endopterygota_odb10, n=2124, protein, %)	93.4 (1983)
Complete and single-copy BUSCOs	83.9 (1781)
Complete and duplicated BUSCOs	9.5 (202)
Fragmented BUSCOs	1.9 (40)
Missing BUSCOs	4.8 (101)
