# Supplementary material for: Cessation of Gene Flow Associated With the Reduction of a Sexually Selected Phenotype in the Island Stag Beetle
Source: Mol Ecol. 2026 Jun 25;35(12):e70435. doi: 10.1111/mec.70435 (PMC13294831; doi:10.1111/mec.70435)
Supplement: Supplementary file 14 — Table S8: Morphological measurements of individuals subjected to InR2 RNAi or TE buffer injection (control). [file MEC-35-e70435-s001.xlsx]

## Sheet: RNAi_raw_data
Individual ID	Sex	Treatment	Mother ID	Larval weight (mg)	Pupal weight (mg)	Body length (mm)	Right mandible length (mm)	Left mandible length (mm)	Mandible length (mm)	Head width (mm)	Mid-prothorax width (mm)	Elytra width (mm)	Elytra length (mm)	Fore tarsus length, right (mm)	Fore tarsus length, left (mm)	Fore tibia length, right (mm)	Fore tibia length, left (mm)	Mid tarsus length, right (mm)	Mid tarsus length, left (mm)	Mid tibia length, right (mm)	Mid tibia length, left (mm)	Hind tarsus length, right (mm)	Hind tarsus length, left (mm)	Hind tibia length, right (mm)	Hind tibia length, left (mm)
23t1-28	Female	InR2 RNAi	t1	4.81	NA	NA	3.323	3.641	3.482	8.641	13.624	NA	NA	7.998	8.092	8.023	8.142	NA	NA	NA	NA	NA	NA	NA	NA
23t1-38_1	Female	InR2 RNAi	t1	NA	NA	NA	3.086	3.184	3.135	7.795	11.646	NA	NA	7.258	7.078	7.076	6.848	NA	NA	NA	NA	NA	NA	NA	NA
23t1-42	Female	InR2 RNAi	t1	4.93	NA	NA	3.587	3.613	3.6	8.798	13.563	NA	NA	8.429	8.157	8.224	7.959	NA	NA	NA	NA	NA	NA	NA	NA
23t1-48	Female	InR2 RNAi	t1	3.55	NA	NA	3.398	3.387	3.3925	8.105	12.398	NA	NA	NA	NA	NA	NA	NA	NA	NA	NA	NA	NA	NA	NA
23t2-08	Female	InR2 RNAi	t2	4.72	NA	NA	3.516	3.496	3.506	8.174	12.299	11.837	15.534	7.998	7.99	7.928	7.927	NA	NA	NA	NA	NA	NA	NA	NA
23t2-13	Female	InR2 RNAi	t2	4.93	NA	NA	3.672	3.688	3.68	8.723	13.139	NA	NA	8.27	8.574	8.08	8.222	NA	NA	NA	NA	NA	NA	NA	NA
23t2-14	Female	InR2 RNAi	t2	4.77	NA	NA	3.725	3.657	3.691	8.304	13.187	NA	NA	NA	7.959	8.216	NA	NA	NA	NA	NA	NA	NA	NA	NA
23t2-32	Female	InR2 RNAi	t2	4.68	NA	NA	3.535	3.577	3.556	8.259	12.958	NA	NA	7.801	NA	7.855	NA	NA	NA	NA	NA	NA	NA	NA	NA
23t3-06	Female	InR2 RNAi	t3	5.28	NA	NA	3.634	3.621	3.6275	8.835	13.44	NA	NA	8.592	8.428	8.256	8.173	NA	NA	NA	NA	NA	NA	NA	NA
23t3-11	Female	InR2 RNAi	t3	4.64	NA	NA	3.372	3.54	3.456	8.219	12.66	NA	NA	7.421	8.039	7.563	7.61	NA	NA	NA	NA	NA	NA	NA	NA
23t4-02	Female	InR2 RNAi	t4	3.77	NA	NA	3.045	3.179	3.112	7.861	11.973	NA	NA	7.497	7.148	7.373	7.282	NA	NA	NA	NA	NA	NA	NA	NA
23t4-11	Female	InR2 RNAi	t4	4.34	NA	NA	3.712	3.768	3.74	8.64	13.119	NA	NA	8.206	7.995	7.822	NA	NA	NA	NA	NA	NA	NA	NA	NA
23t6-09	Female	InR2 RNAi	t6	4.11	NA	NA	3.737	3.673	3.705	8.072	12.923	NA	NA	7.446	NA	7.64	NA	NA	NA	NA	NA	NA	NA	NA	NA
23t7-19	Female	InR2 RNAi	t7	4.36	NA	NA	3.425	3.486	3.4555	8.204	13.107	NA	NA	NA	8.539	7.801	8.148	NA	NA	NA	NA	NA	NA	NA	NA
23t8-07	Female	InR2 RNAi	t8	4.85	NA	NA	3.469	3.553	3.511	8.951	14.204	NA	NA	7.671	8.58	8.558	8.353	NA	NA	NA	NA	NA	NA	NA	NA
23t8-13	Female	InR2 RNAi	t8	4.59	NA	NA	3.715	3.855	3.785	8.945	13.398	NA	NA	8.058	8.477	7.918	7.983	NA	NA	NA	NA	NA	NA	NA	NA
23t8-15	Female	InR2 RNAi	t8	3.86	NA	NA	3.58	3.635	3.6075	8.09	12.419	NA	NA	8.005	8.357	7.356	7.37	NA	NA	NA	NA	NA	NA	NA	NA
23t1-02	Male	InR2 RNAi	t1	7.95	4.78	50.192	16.05	16.119	16.0845	12.785	14.213	12.86	17.342	10.963	11.081	11.035	11.268	11.181	11.181	9.55	8.269	10.518	11.286	9.504	9.384
23t1-31	Male	InR2 RNAi	t1	7.91	4.49	NA	11.163	11.03	11.0965	11.717	13.121	NA	NA	10.164	10.296	10.154	10.21	10.712	10.515	8.345	8.404	10.69	10.626	8.56	8.603
23t1-40	Male	InR2 RNAi	t1	8.32	5.12	NA	14.435	15.036	14.7355	12.556	14.44	13.239	18.296	11.148	11.235	10.946	11.229	11.314	11.156	8.666	8.62	11.449	11.242	9.429	9.28
23t2-29	Male	InR2 RNAi	t2	7.24	3.35	NA	10.845	10.69	10.7675	10.258	12.042	NA	NA	10.207	10.257	9.816	10.244	10.191	10.365	7.789	8.25	10.382	10.577	8.197	8.808
23t2-31	Male	InR2 RNAi	t2	6.62	3.86	NA	14.193	14.557	14.375	11.471	13.005	NA	NA	10.557	11.02	10.393	10.937	10.494	NA	8.232	8.632	9.901	9.18	NA	9.375
23t6-19	Male	InR2 RNAi	t6	9.34	6.47	57.801	18.931	19.516	19.2235	15.057	15.034	14.187	19.378	12.778	12.43	12.299	12.542	12.494	12.124	9.009	9.524	12.536	12.571	9.751	9.915
23t6-21	Male	InR2 RNAi	t6	8.32	5.56	54.563	17.796	18.323	18.0595	13.572	14.302	13.637	18.649	12.204	11.944	12.081	12.42	11.952	11.367	9.352	9.717	12.097	12.151	9.742	10.047
23t6-24	Male	InR2 RNAi	t6	7.75	5.29	NA	17.663	17.824	17.7435	13.33	14.235	13.062	18.248	12.06	11.985	11.723	11.804	12.048	11.558	8.947	9.302	11.494	11.734	10.068	9.518
23t6-27	Male	InR2 RNAi	t6	5.89	4.43	NA	15.586	15.825	15.7055	12.521	13.771	NA	NA	NA	NA	11.343	11.163	11.159	8.368	NA	7.894	11.226	10.997	8.572	8.567
23t7-21	Male	InR2 RNAi	t7	7.71	5.08	NA	15.997	15.942	15.9695	12.862	13.636	12.98	17.837	11.82	11.237	11.513	11.732	11.808	11.728	9.268	9.138	11.804	11.866	9.548	9.315
23t7-32	Male	InR2 RNAi	t7	8.25	5.47	NA	17.946	18.744	18.345	13.493	13.903	13.27	18.366	11.669	11.855	11.815	12.091	11.439	11.79	9.09	9.339	11.413	11.866	9.391	9.435
23t9-13	Male	InR2 RNAi	t9	7.24	4.32	NA	13.194	13.173	13.1835	11.636	12.73	NA	NA	10.895	10.941	10.713	10.511	11.44	11.327	8.352	8.46	11.485	11.655	9.244	9.442
23t9-20	Male	InR2 RNAi	t9	6.72	4.27	NA	12.299	12.242	12.2705	11.596	12.992	NA	NA	10.415	10.879	10.083	10.913	10.768	10.996	8.391	8.15	11.248	NA	8.44	9.108
23t1-39	NA	InR2 RNAi	t1	3.89	NA	NA	NA	NA	NA	NA	NA	NA	NA	NA	NA	NA	NA	NA	NA	NA	NA	NA	NA	NA	NA
23t3-10	NA	InR2 RNAi	t3	3.97	NA	NA	NA	NA	NA	NA	NA	NA	NA	NA	NA	NA	NA	NA	NA	NA	NA	NA	NA	NA	NA
23t5-25	NA	InR2 RNAi	t5	5.42	NA	NA	NA	NA	NA	NA	NA	NA	NA	NA	NA	NA	NA	NA	NA	NA	NA	NA	NA	NA	NA
23t5-31	NA	InR2 RNAi	t5	4.35	NA	NA	NA	NA	NA	NA	NA	NA	NA	NA	NA	NA	NA	NA	NA	NA	NA	NA	NA	NA	NA
23t1-01	Female	TE buffer (control)	t1	4.18	NA	32.815	3.384	3.468	3.426	8.409	12.751	11.887	16.218	7.919	8.048	7.985	8.058	NA	NA	NA	NA	NA	NA	NA	NA
23t1-27	Female	TE buffer (control)	t1	4.52	NA	33.723	3.808	3.845	3.8265	9.135	13.752	12.6	16.435	8.259	8.309	8.105	8.207	NA	NA	NA	NA	NA	NA	NA	NA
23t1-30	Female	TE buffer (control)	t1	4.42	NA	32.183	3.4	3.386	3.393	8.356	12.744	11.962	15.77	7.538	7.499	7.742	7.796	NA	NA	NA	NA	NA	NA	NA	NA
23t1-53	Female	TE buffer (control)	t1	4.26	NA	32.86	3.328	3.424	3.376	8.159	12.409	11.508	16.269	7.91	7.859	7.283	8.085	NA	NA	NA	NA	NA	NA	NA	NA
23t2-33	Female	TE buffer (control)	t2	3.98	NA	31.801	3.525	3.497	3.511	7.972	11.975	11.435	15.559	7.794	7.936	7.753	7.682	NA	NA	NA	NA	NA	NA	NA	NA
23t2-35	Female	TE buffer (control)	t2	4.62	NA	33.67	3.575	3.631	3.603	8.592	12.707	12.096	16.789	8.107	8.333	8.231	8.157	NA	NA	NA	NA	NA	NA	NA	NA
23t4-07	Female	TE buffer (control)	t4	3.88	NA	32.534	3.401	3.5	3.4505	8.13	12.462	11.574	15.649	NA	7.83	7.84	7.924	NA	NA	NA	NA	NA	NA	NA	NA
23t4-20	Female	TE buffer (control)	t4	3.95	NA	31.709	3.221	3.37	3.2955	8.071	11.908	10.981	15.919	8.048	7.629	7.815	7.457	NA	NA	NA	NA	NA	NA	NA	NA
23t4-27	Female	TE buffer (control)	t4	3.83	NA	33.352	3.598	3.604	3.601	8.27	12.284	11.755	16.561	8.39	8.253	8.178	8.212	NA	NA	NA	NA	NA	NA	NA	NA
23t5-28	Female	TE buffer (control)	t5	4.466	NA	34.123	3.345	3.509	3.427	8.582	12.894	12.073	16.542	NA	7.942	7.657	8.005	NA	NA	NA	NA	NA	NA	NA	NA
23t7-24	Female	TE buffer (control)	t7	4.59	NA	34.989	3.761	3.745	3.753	8.847	13.149	12.096	17.267	8.567	8.419	8.51	8.496	NA	NA	NA	NA	NA	NA	NA	NA
23t7-30	Female	TE buffer (control)	t7	4.86	NA	35.308	3.942	3.901	3.9215	8.961	13.859	12.643	17.745	8.836	8.45	8.612	8.629	NA	NA	NA	NA	NA	NA	NA	NA
23t8-02f	Female	TE buffer (control)	t8	4.45	NA	34.461	3.605	3.701	3.653	8.671	13.068	12.392	17.13	7.846	8.042	8.128	8.199	NA	NA	NA	NA	NA	NA	NA	NA
23t8-13	Female	TE buffer (control)	t8	4.3	NA	34.45	3.816	3.837	3.8265	8.925	13.173	12.465	17.401	8.554	8.379	8.415	8.292	NA	NA	NA	NA	NA	NA	NA	NA
23t9-09	Female	TE buffer (control)	t9	3.92	NA	29.91	3.283	3.169	3.226	7.775	11.865	10.848	15.247	7.57	7.674	7.307	7.341	NA	NA	NA	NA	NA	NA	NA	NA
23t9-12	Female	TE buffer (control)	t9	4.17	NA	34.115	3.603	3.655	3.629	8.671	13.578	12.591	17.165	8.413	8.358	8.503	8.446	NA	NA	NA	NA	NA	NA	NA	NA
23t9-16	Female	TE buffer (control)	t9	4.23	NA	32.623	3.79	3.777	3.7835	8.426	12.794	11.664	16.087	8.329	8.492	8.214	8.025	NA	NA	NA	NA	NA	NA	NA	NA
23t1-32	Male	TE buffer (control)	t1	8.19	5.66	56.282	20.273	22.565	21.419	14.747	14.501	13.592	18.539	11.726	11.977	12.222	12.385	11.938	12.045	9.157	9.396	12.093	12.015	9.31	9.942
23t1-50	Male	TE buffer (control)	t1	7.2	4.25	48.199	14.841	15.563	15.202	12.247	13.04	12.171	16.748	10.281	10.225	11.1	11.391	10.407	10.603	8.172	8.572	10.628	10.663	8.744	9.224
23t2-18	Male	TE buffer (control)	t2	5.75	2.32	34.861	7.547	7.843	7.695	9.092	10.401	9.671	14.326	8.69	8.579	8.763	9.167	8.789	8.574	6.935	7.121	8.891	8.935	7.297	7.758
23t2-24	Male	TE buffer (control)	t2	7.2	3.38	42.23	10.874	11.843	11.3585	10.593	11.603	11.714	15.535	9.939	9.849	10.328	10.226	10.154	10.484	7.925	8.199	10.206	10.537	8.437	8.841
23t2-36	Male	TE buffer (control)	t2	7.347	3.84	46.691	13.614	15.222	14.418	11.493	12.328	11.985	17.294	10.648	10.64	10.513	10.718	10.753	10.742	8.433	8.269	10.21	10.685	8.679	8.629
23t3-12	Male	TE buffer (control)	t3	6.69	2.75	36.776	7.956	8.329	8.1425	9.563	10.659	9.879	15.108	8.904	9.36	9.158	9.232	8.852	9.329	6.95	7.419	9.002	9.555	7.845	8.418
23t3-22	Male	TE buffer (control)	t3	6.66	2.62	35.774	7.196	8.178	7.687	9.701	11.005	9.953	14.239	7.623	7.703	8.651	8.322	NA	7.762	7.061	6.986	8.38	7.968	7.429	7.483
23t4-17	Male	TE buffer (control)	t4	6.5	4.01	48.831	14.394	16.249	15.3215	12.276	12.719	11.974	17.332	9.98	9.515	10.862	10.923	10.67	11.295	8.503	8.464	11.071	11.023	9.066	9.002
23t4-26	Male	TE buffer (control)	t4	7.12	3.8	47.029	14.105	15.375	14.74	11.687	12.484	11.487	16.212	11.27	11.07	11.237	10.883	11.288	11.304	8.193	8.735	11.228	11.593	8.628	9.419
23t5-18	Male	TE buffer (control)	t5	8.9	5.07	53.149	17.779	19.336	18.5575	13.529	13.592	12.838	18.139	11.036	11.335	10.819	11.785	11.33	11.397	8.56	9.216	11.556	11.638	9.095	9.502
23t6-03	Male	TE buffer (control)	t6	5.77	3.53	44.205	11.745	12.54	12.1425	11.043	11.471	11	16.188	10.331	9.881	10.292	10.186	10.673	10.707	7.701	8.082	10.905	10.946	8.587	8.973
23t6-13	Male	TE buffer (control)	t6	5.81	3.48	42.857	11.404	NA	11.404	10.962	11.982	11.19	16.102	10.1	10.917	9.703	9.991	10.395	10.294	7.685	7.963	10.445	10.544	8.443	8.509
23t7-06	Male	TE buffer (control)	t7	6.31	4.25	50.038	17.055	17.671	17.363	12.2	12.727	12.107	17.314	NA	NA	NA	NA	NA	NA	8.906	NA	NA	NA	NA	NA
23t7-31	Male	TE buffer (control)	t7	7.71	5.53	56.085	19.359	20.997	20.178	13.733	14.586	13.472	18.26	12.166	12.098	12.102	12.326	12.136	12.207	9.15	9.495	12.198	12.258	8.83	9.919
23t8-02m	Male	TE buffer (control)	t8	8.94	5.59	55.52	19.523	20.686	20.1045	14.238	13.891	13.274	18.762	11.539	11.736	11.948	11.907	11.68	11.911	9.147	9.366	11.867	11.91	9.386	9.47
23t8-03	Male	TE buffer (control)	t8	9.31	6.36	57.938	19.972	22.127	21.0495	15.041	14.647	14.238	19.301	12.856	12.596	12.748	12.819	12.783	12.531	9.663	10.31	12.484	12.784	9.447	10.302
23t8-10	Male	TE buffer (control)	t8	8.9	5.96	55.614	18.149	19.769	18.959	13.66	14.15	13.97	19.444	10.883	11.199	11.662	11.661	11.487	11.446	9.535	9.237	11.44	11.514	9.017	9.498
23t9-07	Male	TE buffer (control)	t9	8.08	5.11	50.688	16.084	17.491	16.7875	12.862	13.792	12.772	17.984	11.35	11.081	10.997	11.709	11.566	11.778	9.033	9.132	11.957	11.968	9.489	9.745
23t9-24	Male	TE buffer (control)	t9	7.68	4.64	49.578	14.964	16.265	15.6145	12.409	13.167	12.669	17.954	10.606	11.242	11.159	10.949	11.252	11.25	8.353	8.78	11.271	11.452	8.425	9.369
23t1-60	NA	TE buffer (control)	t1	7.77	NA	NA	NA	NA	NA	NA	NA	NA	NA	NA	NA	NA	NA	NA	NA	NA	NA	NA	NA	NA	NA
23t3-01	NA	TE buffer (control)	t3	6.48	NA	NA	NA	NA	NA	NA	NA	NA	NA	NA	NA	NA	NA	NA	NA	NA	NA	NA	NA	NA	NA
23t9-15	NA	TE buffer (control)	t9	4.09	NA	NA	NA	NA	NA	NA	NA	NA	NA	NA	NA	NA	NA	NA	NA	NA	NA	NA	NA	NA	NA
