# Supplementary material for: Cessation of Gene Flow Associated With the Reduction of a Sexually Selected Phenotype in the Island Stag Beetle
Source: Mol Ecol. 2026 Jun 25;35(12):e70435. doi: 10.1111/mec.70435 (PMC13294831; doi:10.1111/mec.70435)
Supplement: Supplementary file 15 — Table S9: Analysis of Covariance (ANCOVA) of InR2 RNAi treatment on various male traits in the mainland population. [file MEC-35-e70435-s013.xlsx]

## Sheet: Sheet1
Body parts	F-statistic (Interaction)	p-value (Interaction)	F-statistic (Additive)	p-value (Additive)
Mandible length (left/right average)	21.08	<.0001	21.43	<.0001
Head width	440.2	<.0001	23.89	<.0001
Elytra width	0.64	0.4307	1.78	0.1956
Fore tarsus length (left/right average)	1.72	0.2026	0	0.9736
Mid tarsus length (left/right average)	0.33	0.5717	1.79	0.1911
Hind tarsus length (left/right average)	0	0.974	1.79	0.1922
Fore tibial length (left/right average)	0.23	0.6326	5.8	0.0229
Mid tibial length (left/right average)	1.83	0.1873	5.26	0.0293
Hind tibial length (left/right average)	1.55	0.2241	0.07	0.799
